# Supplementary material for: Using molecular similarity to highlight the challenges of routine immunoassay-based drug of abuse/toxicology screening in emergency medicine
Source: BMC Emerg Med. 2009 Apr 28;9:5. doi: 10.1186/1471-227X-9-5 (PMC2688477; doi:10.1186/1471-227X-9-5)
Supplement: Additional file 1 — Similarity data and tricylic antidepressant/phencyclidine assay data. Spreadsheet with multiple tables contains data on similarity analyses, marketed assays, most prescribed medications, and cross-reactivity studies for phencyclidine and tricyclic antidepressant assays. [file 1471-227X-9-5-S1.xls]

## Sheet: INTRO
Additional file 1: Similarity data and tricylic antidepressant/phencyclidine assay data
Challenges and limitations of routine immunoassay-based drug of abuse/toxicology screening used in emergency medicine
Matthew D Krasowski, Anthony F Pizon, Mohamed G Siam, Spiros Giannoutsos, Manisha Iyer, Sean Ekins
Tabs A-R have data for each DOA assay showing classification (color-coded), MDL public keys similarity to target compounds, and cross-reactivity data from manufacturers' documents
or published literature.
Tab S contains a sorted list of the top prescribed medications in the United States in 2007 from 2008 Red Book. Combination medications (e.g., hydrocodone and acetaminophen) count for each
of the individual constituents.
Tab T lists details for all assays whose cross-reactivity data was used in this study.
Tab U has data on the positive tricyclic antidepressant screens.
Tab V has data on the positive phencyclidine screens.
Tab W has data on similarity between drugs classified as 'newer' antidepressants
Tab X has data on similarity between drugs classified as atypical antipsychotics

## Sheet: A. AMPH
Additional file 1 Tab A		Classification:
		1 - Strong true positive
PRESCRIPTION RANK = RANK IN TOTAL NUMBER OF		2 - Weak true positives
PRESCRIPTION IN 2007 IN UNITED STATES (2008 RED BOOK)		3 - Strong false positives
		4 - Weak false positives
MDL = similarity using MDL public keys		5 - True negatives
		6 - False negatives
	AMPHETAMINES ASSAYS
PRESCRIPTION
RANK	DRUG OR DRUG METABOLITE	Amphetamine - MDL	Classification	Abbott Architect	Abbott AxSYM	Beckman	Biosite Triage	Microgenics CEDIA amphetamines	Microgenics CEDIA amphetamines/MDMA	Microgenics DRI	Roche Cobas c	Syva EMIT
66	AMPHETAMINE, d-	1	1	1,000 ng/mL	1,000 ng/mL	1,000 ng/mL	650 ng/mL	1.01	1.04	1,000 ng/mL	1,000 ng/mL	1,000 ng/mL
	METHAMPHETAMINE, d-	0.765	1	1,000 ng/mL	1,000 ng/mL	1,000 ng/mL	1,000 ng/mL	1	0.77	1,000 ng/mL	287,000 ng/mL	1,000 ng/mL
	AMPHETAMINE ANALOG (MDA)	0.424	1	2,500 ng/mL	3,000 ng/mL	2,500 ng/mL	1,200 ng/mL	0.019	1.16	2,500 ng/mL	2,665 ng/mL	6,500 ng/mL
	AMPHETAMINE ANALOG (MDMA)	0.361	1	1,300 ng/mL	3,000 ng/mL	2,500 ng/mL	2,000 ng/mL	0.69	1.96	1,300 ng/mL	697,000 ng/mL	34,300 ng/mL
	AMPHETAMINE ANALOG (MDEA)	0.325	1		8,000 ng/mL		2,500 ng/mL		1.72			27,200 ng/mL
	AMPHETAMINE ANALOG (MBDB)	0.324	1				10,000 ng/mL		1.21
	AMPHETAMINE ANALOG (p-HYDROXYMETHAMPHETAMINE)	0.667	2				2,000 ng/mL				Unreactive
	AMPHETAMINE ANALOG (p-HYDROXYAMPHETAMINE)	0.636	2				1,500 ng/mL				9,288 ng/mL
	AMPHETAMINE ANALOG (DOM)	0.5	2		100,000 ng/mL
164	PHENTERMINE	0.778	3	Unreactive	10,000 ng/mL	Unreactive	Unreactive	750,000 ng/mL	0.033	Unreactive		25,000 ng/mL
	PROPYLHEXEDRINE	0.636	3				7,500 ng/mL				Unreactive	20,000 ng/mL
	METHCATHINONE	0.45	3				75,000 ng/mL	0.019
	PHENETHYLAMINE	0.556	4	Unreactive	Unreactive	Unreactive	50,000 ng/mL			Unreactive	74,632 ng/mL	15,000 ng/mL
	MEXILETINE	0.5	4		100,000 ng/mL		Unreactive				69,721 ng/mL
	EPHEDRINE	0.391	4		Unreactive	Unreactive	Unreactive	0.004	0.005	Unreactive	Unreactive	3,500,000 ng/mL
44	BUPROPION	0.321	4		Unreactive	Unreactive	Unreactive			Unreactive		2,220,000 ng/mL
212	LABETALOL	0.298	4		100,000 ng/mL		Unreactive					Unreactive
	BENZPHETAMINE	0.538	5	Unreactive	Unreactive		Unreactive				Unreactive
183	BENZONATATE	0.481	5				Unreactive
	PHENYLPROPANOLAMINE	0.476	5	Unreactive	Unreactive	Unreactive	Unreactive	Unreactive	Unreactive	Unreactive	Unreactive	700,000 ng/mL
185	MEMANTINE	0.44	5				Unreactive
	TYRAMINE	0.423	5	Unreactive	Unreactive	Unreactive	Unreactive			Unreactive	Unreactive	150,000 ng/mL
	BENZOCAINE	0.423	5				Unreactive				Unreactive
	SELEGILINE	0.407	5				Unreactive
195	PSEUDOEPHEDRINE	0.391	5		Unreactive	Unreactive	Unreactive	0.006	0.009	Unreactive	Unreactive
	AMANTADINE	0.391	5				Unreactive
	METHYLDOPA	0.389	5				Unreactive					Unreactive
	PHENELZINE	0.385	5				Unreactive					Unreactive
194	NORTRIPTYLINE	0.375	5				Unreactive					Unreactive
	NIACINAMIDE	0.346	5		Unreactive						Unreactive
	DOPAMINE	0.344	5				Unreactive				Unreactive	Unreactive
180 (for parent drug)	METHADONE METABOLITE (EDMP)	0.344	5				Unreactive
	PHENYLEPHRINE	0.344	5			Unreactive	Unreactive			Unreactive
23	SERTRALINE	0.344	5		1,000,000 ng/mL	Unreactive	Unreactive
	ASPARTAME	0.342	5		Unreactive		Unreactive				Unreactive
	PHENDIMETRAZINE	0.325	5	Unreactive		Unreactive	Unreactive			Unreactive	Unreactive
	PROCAINAMIDE	0.325	5	Unreactive		Unreactive	Unreactive			Unreactive		Unreactive
	DIETHYLPROPION	0.321	5				Unreactive					Unreactive
30	IBUPROFEN	0.318	5		Unreactive		Unreactive	Unreactive	Unreactive		Unreactive	Unreactive
	DESIPRAMINE	0.317	5				Unreactive					Unreactive
	PROCAINE	0.317	5				Unreactive				Unreactive
36	FLUOXETINE	0.316	5		1,000,000 ng/mL		Unreactive	Unreactive	Unreactive			Unreactive
180	METHADONE	0.314	5	Unreactive	Unreactive	Unreactive	Unreactive	Unreactive	Unreactive	Unreactive	Unreactive	Unreactive
	METAPROTERENOL	0.314	5				Unreactive					Unreactive
1	ACETAMINOPHEN	0.31	5	Unreactive	Unreactive	Unreactive	Unreactive	Unreactive	Unreactive	Unreactive	Unreactive	Unreactive
3	LEVOTHYROXINE	0.308	5				Unreactive	Unreactive	Unreactive
186	LIDOCAINE	0.308	5				Unreactive				Unreactive	Unreactive
	ISOPROTERENOL	0.306	5		Unreactive		Unreactive				Unreactive	Unreactive
278	EPINEPHRINE	0.306	5		Unreactive		Unreactive				Unreactive	Unreactive
90	METHYLPHENIDATE	0.297	5		Unreactive		Unreactive				Unreactive	Unreactive
	CHLORPHOTHIXENE	0.295	5				Unreactive				Unreactive
	GLUTETHIMIDE	0.293	5		Unreactive						Unreactive
174	CHLORPHENIRAMINE	0.289	5		Unreactive		Unreactive				Unreactive
8	METOPROLOL	0.286	5		1,000,000 ng/mL		Unreactive
	DIPHENHYDRAMINE	0.286	5		Unreactive		Unreactive				Unreactive	Unreactive
	PROCAINAMIDE METABOLITE (NAPA)	0.286	5				Unreactive					Unreactive
	PHENOTHIAZINE	0.286	5	Unreactive	Unreactive	Unreactive	Unreactive			Unreactive	Unreactive
	METHYPRYLON	0.286	5		Unreactive		Unreactive				Unreactive
	CLOMIPRAMINE METABOLITE (NORCLOMIPRAMINE)	0.283	5				Unreactive
258	MESALAMINE	0.281	5									Unreactive
70	AMITRIPTYLINE	0.278	5		Unreactive		Unreactive				Unreactive	Unreactive
47	CYCLOBENZAPRINE	0.278	5				Unreactive					Unreactive
	CHLOROQUINE	0.277	5		Unreactive		Unreactive				Unreactive	4,500,000 ng/mL
180 (for parent drug)	METHADONE METABOLITE (EDDP)	0.27	5		Unreactive		Unreactive					Unreactive
131	PROPRANOLOL	0.268	5	Unreactive		Unreactive	Unreactive			Unreactive		500,000 ng/mL
13	ALBUTEROL	0.262	5		Unreactive		Unreactive					Unreactive
268	IMIPRAMINE	0.262	5				Unreactive				Unreactive	Unreactive
	KETAMINE	0.262	5				Unreactive				Unreactive
	TETRAHYDROZOLINE	0.256	5				Unreactive				Unreactive
	DOXYLAMINE	0.256	5				Unreactive					Unreactive
	TOLMETIN	0.256	5				Unreactive		Unreactive			Unreactive
39 (for parent drug)	PROPOXYPHENE METABOLITE (NORPROPOXYPHENE)	0.25	5				Unreactive
58	PROMETHAZINE	0.25	5	Unreactive	Unreactive	Unreactive	Unreactive			Unreactive	Unreactive	Unreactive
	NICOTINE	0.244	5		Unreactive		Unreactive
229	HYDRALAZINE	0.243	5		Unreactive		Unreactive
	BUPIVACAINE	0.24	5				Unreactive
192	COLCHICINE	0.239	5				Unreactive
236	DOXEPIN	0.238	5				Unreactive					Unreactive
237	CARBAMAZEPINE	0.237	5				Unreactive					Unreactive
	CLOMIPRAMINE	0.234	5				Unreactive					Unreactive
	PHENCYCLIDINE	0.229	5	Unreactive		Unreactive	Unreactive	Unreactive	Unreactive	Unreactive	Unreactive	Unreactive
74	ENALAPRIL	0.222	5				Unreactive	Unreactive	Unreactive
71 (for parent drug)	DIAZEPAM METABOLITE (NORDIAZEPAM)	0.222	5				Unreactive				Unreactive
52	TRIMETHOPRIM	0.22	5		Unreactive		Unreactive					Unreactive
	THIORIDAZINE	0.22	5	Unreactive		Unreactive	Unreactive			Unreactive		Unreactive
	LSD	0.218	5				Unreactive				Unreactive	Unreactive
	PENICILLIN G	0.217	5		Unreactive		Unreactive				Unreactive
81	CLONIDINE	0.217	5				Unreactive					Unreactive
37 (for parent drug)	CODEINE METABOLITE (NORCODEINE)	0.216	5		Unreactive		Unreactive
	CHLORPROMAZINE	0.216	5	Unreactive		Unreactive	Unreactive			Unreactive	Unreactive
39	PROPOXYPHENE	0.214	5				Unreactive	Unreactive	Unreactive			Unreactive
220	BENZTROPINE	0.214	5		1,000,000 ng/mL		Unreactive
	TOLBUTAMIDE	0.213	5		Unreactive		Unreactive
33	TRAMADOL	0.213	5				Unreactive					Unreactive
284	DEXTROMETHORPHAN	0.213	5	Unreactive		Unreactive	Unreactive			Unreactive	Unreactive	Unreactive
	CIMETIDINE	0.213	5				Unreactive	Unreactive	Unreactive			Unreactive
	TRIFLUOPERAZINE	0.212	5	Unreactive		Unreactive	Unreactive			Unreactive	Unreactive	Unreactive
204	PHENOBARBITAL	0.208	5	Unreactive	Unreactive	Unreactive	Unreactive	Unreactive	Unreactive	Unreactive	Unreactive
	PHENYLBUTAZONE	0.208	5		Unreactive		Unreactive				Unreactive
83	CARISOPRODOL	0.205	5				Unreactive					Unreactive
	KETOPROFEN	0.2	5		Unreactive		Unreactive					Unreactive
155	NIACIN	0.2	5				Unreactive					Unreactive
103	VERAPAMIL	0.2	5				Unreactive	Unreactive	Unreactive		Unreactive	Unreactive
	ATROPINE	0.196	5				Unreactive				Unreactive
	AMINOPYRINE	0.196	5								Unreactive
	BUTABARBITAL	0.196	5		Unreactive		Unreactive				Unreactive
246	ERYTHROMYCIN	0.193	5		Unreactive		Unreactive				Unreactive
	AMOBARBITAL	0.189	5		Unreactive		Unreactive				Unreactive
	PENTOBARBITAL	0.189	5				Unreactive				Unreactive
	CHLORDIAZEPOXIDE	0.186	5		Unreactive		Unreactive	Unreactive	Unreactive		Unreactive
	DIHYDROCODEINE	0.186	5		Unreactive		Unreactive
	COCAINE METABOLITE (COCAETHYLENE)	0.185	5				Unreactive
	SECOBARBITAL	0.185	5	Unreactive	Unreactive	Unreactive	Unreactive	Unreactive	Unreactive	Unreactive	Unreactive	Unreactive
77	RANITIDINE	0.185	5	Unreactive	1,000,000 ng/mL	Unreactive	500,000 ng/mL	Unreactive	Unreactive	Unreactive		Unreactive
	QUINIDINE	0.184	5				Unreactive				Unreactive
	QUININE	0.184	5		Unreactive		Unreactive				Unreactive
	SCOPOLAMINE	0.182	5	Unreactive		Unreactive	Unreactive			Unreactive		Unreactive
	ESTRIOL	0.182	5		Unreactive		Unreactive				Unreactive
230	MORPHINE	0.182	5		Unreactive	Unreactive	Unreactive	Unreactive	Unreactive	Unreactive	Unreactive
21	ZOLPIDEM	0.182	5				Unreactive					Unreactive
	MEPERIDINE	0.182	5	Unreactive	Unreactive	Unreactive	Unreactive			Unreactive	Unreactive	Unreactive
	HALOPERIDOL	0.18	5		Unreactive		Unreactive					Unreactive
	OXYMORPHONE	0.18	5		Unreactive		Unreactive
	COCAINE METABOLITE (ECGONINE)	0.18	5		Unreactive		Unreactive				Unreactive
247	CAPTOPRIL	0.18	5				Unreactive	Unreactive	Unreactive
	FENOPROFEN	0.179	5		Unreactive		Unreactive				Unreactive	Unreactive
37	CODEINE	0.179	5	Unreactive	Unreactive	Unreactive	Unreactive	Unreactive	Unreactive	Unreactive	Unreactive	Unreactive
37 (for parent drug)	CODEINE METABOLITE (6-ACETYL)	0.179	5		Unreactive		Unreactive
	NORFLOXACIN	0.179	5		1,000,000 ng/mL		Unreactive
270	HYDROMORPHONE	0.179	5		Unreactive		Unreactive
17	OXYCODONE	0.177	5		Unreactive		Unreactive
	COCAINE METABOLITE (BENZOYLECGONINE)	0.176	5	Unreactive	Unreactive		Unreactive	Unreactive	Unreactive	Unreactive	Unreactive	Unreactive
	COCAINE	0.176	5		Unreactive	Unreactive	Unreactive				Unreactive
	COCAINE METABOLITE (ECGONINE METHYL ESTER)	0.176	5				Unreactive				Unreactive
2	HYDROCODONE	0.175	5		Unreactive		Unreactive
	KETOROLAC	0.174	5				Unreactive					Unreactive
16	ALPRAZOLAM	0.173	5		Unreactive		Unreactive
139	PHENYTOIN	0.17	5				Unreactive					Unreactive
	METHAQUALONE	0.17	5				Unreactive				Unreactive	Unreactive
71	DIAZEPAM	0.17	5		Unreactive		Unreactive	Unreactive	Unreactive		Unreactive
	THEOPHYLLINE	0.17	5		Unreactive		Unreactive
	AMPICILLIN	0.169	5		Unreactive		Unreactive				Unreactive
	NALTREXONE	0.169	5		Unreactive		Unreactive
	NALOXONE	0.167	5		Unreactive		Unreactive				Unreactive	Unreactive
134	NIFEDIPINE	0.164	5				Unreactive	Unreactive	Unreactive
7	AMOXICILLIN	0.164	5		Unreactive		Unreactive	Unreactive	Unreactive			Unreactive
232	TETRACYCLINE	0.164	5		Unreactive		Unreactive				Unreactive
87	CLINDAMYCIN	0.162	5		Unreactive		Unreactive
154	ACETYLSALICYLIC ACID	0.161	5	Unreactive	Unreactive	Unreactive		Unreactive	Unreactive	Unreactive		Unreactive
60	NAPROXEN	0.161	5		Unreactive		Unreactive				Unreactive	Unreactive
	OXAZEPAM	0.16	5	Unreactive		Unreactive	Unreactive			Unreactive	Unreactive	Unreactive
101	NORETHINDRONE	0.159	5				Unreactive				Unreactive
248	BUPRENORPHINE	0.156	5		Unreactive		Unreactive					Unreactive
157	BUSPIRONE	0.153	5			Unreactive	Unreactive
	TIMOLOL	0.15	5		1,000,000 ng/mL		Unreactive
41	CIPROFLOXACIN	0.149	5		1,000,000 ng/mL		Unreactive
	CAFFEINE	0.148	5	Unreactive	Unreactive	Unreactive	Unreactive			Unreactive	Unreactive	Unreactive
19	FUROSEMIDE	0.143	5		Unreactive		Unreactive				Unreactive	Unreactive
	TRIFLURIDINE	0.143	5		Unreactive
	OFLOXACIN	0.143	5		1,000,000 ng/mL		Unreactive					Unreactive
	ZIDOVUDINE	0.141	5				Unreactive					Unreactive
	THC METABOLITE (11-nor-9-carboxy-Δ9)	0.14	5		Unreactive		Unreactive	Unreactive	Unreactive		Unreactive	Unreactive
59	TRAZODONE	0.134	5			Unreactive	Unreactive					Unreactive
	SALICYLIC ACID	0.133	5		Unreactive
	SULINDAC	0.132	5		Unreactive		Unreactive				Unreactive
5	HYDROCHLOROTHIAZIDE	0.13	5								Unreactive
243	PROGESTERONE	0.125	5		Unreactive		Unreactive
76	DIGOXIN	0.102	5		Unreactive		Unreactive		Unreactive
	ASCORBIC ACID	0.095	5				Unreactive				Unreactive

## Sheet: B. BARB
Additional file 1 Tab B		Classification:
		1 - Strong true positive
PRESCRIPTION RANK = RANK IN TOTAL NUMBER OF		2 - Weak true positives
PRESCRIPTION IN 2007 IN UNITED STATES (2008 RED BOOK)		3 - Strong false positives
		4 - Weak false positives
MDL = similarity using MDL public keys		5 - True negatives
		6 - False negatives
	BARBITURATES ASSAYS
PRESCRIPTION
RANK	DRUG OR DRUG METABOLITE	Secobarbital - MDL	Classification	Abbott Architect	Abbott AxSYM	Beckman	Biosite Triage	Microgenics CEDIA	Microgenics DRI	Microgenics serum	Roche Cobas c	Syva EMIT
	SECOBARBITAL	1	1	200 ng/mL	200 ng/mL	200 ng/mL	300 ng/mL	1	200 ng/mL	1,000 ng/mL	200 ng/mL	200 ng/mL
	TALBUTAL	0.941	1	60 ng/mL	200 ng/mL	80 ng/mL	300 ng/mL	1.6	60 ng/mL	1,000 ng/mL		194 ng/mL
	PENTOBARBITAL	0.941	1	500 ng/mL	200 ng/mL	500 ng/mL	300 ng/mL	0.66	500 ng/mL	5,000 ng/mL	561 ng/mL	252 ng/mL
	AMOBARBITAL	0.904	1	200 ng/mL	700 ng/mL	250 ng/mL	300 ng/mL	1.09	200 ng/mL	5,000 ng/mL	702 ng/mL	348 ng/mL
	BUTABARBITAL	0.902	1	250 ng/mL	200 ng/mL	250 ng/mL	300 ng/mL	0.78	250 ng/mL	4,000 ng/mL	547 ng/mL	274 ng/mL
	CYCLOPENTOBARBITAL	0.865	1		200 ng/mL		300 ng/mL	190 ng/mL			197 ng/mL	304 ng/mL
163	BUTALBITAL	0.865	1	300 ng/mL	200 ng/mL	400 ng/mL	300 ng/mL	0.92	300 ng/mL	2,000 ng/mL	281 ng/mL	304 ng/mL
	APROBARBITAL	0.863	1	200 ng/mL	200 ng/mL	200 ng/mL	300 ng/mL	0.8	200 ng/mL	4,000 ng/mL	215 ng/mL	275 ng/mL
	BARBITAL	0.86	1		2,000 ng/mL	1,500 ng/mL	500 ng/mL	198 ng/mL	1,500 ng/mL	20,000 ng/mL	1,750 ng/mL	1,278 ng/mL
	ALLOBARBITAL	0.84	1		400 ng/mL	600 ng/mL	300 ng/mL		600 ng/mL		282 ng/mL	345 ng/mL
	THIOPENTAL	0.821	1	600 ng/mL	2,000 ng/mL	800 ng/mL	25,000 ng/mL		600 ng/mL			16,400 ng/mL
	PHENOBARBITAL	0.774	1	600 ng/mL	200 ng/mL	800 ng/mL	400 ng/mL	0.83	600 ng/mL	5,000 ng/mL	925 ng/mL	740 ng/mL
	p-HYDROXYPHENOBARBITAL	0.719	1				300 ng/mL				1,039 ng/mL
	MEPHOBARBITAL	0.661	1				2,500 ng/mL				> 100,000 ng/mL
	THIAMYLAL	0.873	2				25,000 ng/mL
	HEXOBARBITAL	0.689	2		100,000 ng/mL		25,000 ng/mL				Unreactive
	AMINOGLUTETHIMIDE	0.567	4		100,000 ng/mL		100,000 ng/mL
	PRIMIDONE	0.684	5				Unreactive		Unreactive
153	FINASTERIDE	0.621	5				Unreactive
	METHYPRYLON	0.6	5				Unreactive				Unreactive
	ETHOSUXIMIDE	0.564	5				125,000 ng/mL
	GLUTETHIMIDE	0.561	5			Unreactive	Unreactive			Unreactive	> 500,000 ng/mL	Unreactive
245	CYCLOSPORINE	0.551	5				Unreactive
139	PHENYTOIN	0.542	5		Unreactive	Unreactive	Unreactive		Unreactive	Unreactive	> 500,000 ng/mL	Unreactive
	PENTOXIFYLLINE	0.521	5				Unreactive
83	CARISOPRODOL	0.508	5				Unreactive
	THEOPHYLLINE	0.508	5		Unreactive		Unreactive
83 (for parent drug)	MEPROBAMATE (ALSO METABOLITE OF CARISOPRODOL)	0.5	5				Unreactive
	ZIDOVUDINE	0.5	5				Unreactive					Unreactive
	AMPHOTERICIN B	0.5	5				Unreactive
193	CLINDAMYCIN	0.494	5		Unreactive		Unreactive
	LSD	0.493	5				Unreactive				Unreactive	Unreactive
	PHENYLBUTAZONE	0.485	5				Unreactive				Unreactive
	CAFFEINE	0.485	5	Unreactive	Unreactive	Unreactive	Unreactive		Unreactive	Unreactive	Unreactive	Unreactive
52	TRIMETHOPRIM	0.47	5		Unreactive		Unreactive
	TOLBUTAMIDE	0.467	5		Unreactive		Unreactive
232	TETRACYCLINE	0.466	5		Unreactive		Unreactive				Unreactive
246	ERYTHROMYCIN	0.465	5		Unreactive						Unreactive
74	ENALAPRIL	0.437	5				Unreactive	Unreactive
	PENICILLIN G	0.427	5				Unreactive				Unreactive
76	DIGOXIN	0.423	5		Unreactive			Unreactive
	AMPICILLIN	0.419	5		Unreactive		Unreactive				Unreactive
	THC METABOLITE (11-nor-9-carboxy-Δ9)	0.409	5		Unreactive		Unreactive	Unreactive			Unreactive	Unreactive
7	AMOXICILLIN	0.408	5		Unreactive		Unreactive	Unreactive
61	LOVASTATIN	0.406	5		Unreactive		Unreactive
	MEPERIDINE	0.403	5		Unreactive	Unreactive	Unreactive		Unreactive	Unreactive	Unreactive	Unreactive
	METHAQUALONE	0.4	5				Unreactive		Unreactive	Unreactive	Unreactive	Unreactive
247	CAPTOPRIL	0.397	5				Unreactive	Unreactive
	COCAINE METABOLITE (ECGONINE)	0.397	5		Unreactive		Unreactive				Unreactive
	NALOXONE	0.395	5		Unreactive		Unreactive				Unreactive
248	BUPRENORPHINE	0.392	5		Unreactive		Unreactive					Unreactive
	COCAINE METABOLITE (ECGONINE METHYL ESTER)	0.391	5				Unreactive				Unreactive
	COCAINE	0.391	5		Unreactive		Unreactive				Unreactive
	CIMETIDINE	0.388	5				Unreactive	Unreactive				Unreactive
17 (for parent drug)	OXYMORPHONE (ALSO METABOLITE OF OXYCODONE)	0.385	5		Unreactive		Unreactive
230	MORPHINE	0.384	5		Unreactive	Unreactive	Unreactive		Unreactive	Unreactive	Unreactive
21	ZOLPIDEM	0.384	5				Unreactive					Unreactive
17	OXYCODONE	0.38	5		Unreactive		Unreactive
37	CODEINE	0.378	5		Unreactive	Unreactive	Unreactive		Unreactive		Unreactive
5	HYDROCHLOROTHIAZIDE	0.373	5				Unreactive				Unreactive
	PROCAINAMIDE	0.369	5		Unreactive		Unreactive
13	ALBUTEROL	0.369	5			Unreactive	Unreactive
	NALTREXONE	0.364	5		Unreactive		Unreactive				Unreactive
	DIHYDROMORPHINE	0.364	5		Unreactive
	QUINIDINE	0.362	5				Unreactive				Unreactive
	QUININE	0.362	5		Unreactive		Unreactive				Unreactive
	ASPARTAME	0.359	5		Unreactive		Unreactive				Unreactive
	DIHYDROCODEINE	0.359	5		Unreactive
	AMINOPYRINE	0.357	5				Unreactive				Unreactive
90	METHYLPHENIDATE	0.355	5		Unreactive		Unreactive				Unreactive
2	HYDROCODONE	0.355	5		Unreactive		Unreactive
	CHLOROQUINE	0.352	5		Unreactive		Unreactive				Unreactive
243	PROGESTERONE	0.35	5		Unreactive		Unreactive
	THIORIDAZINE	0.347	5				Unreactive					Unreactive
	OXAZEPAM	0.343	5			Unreactive	Unreactive		Unreactive	Unreactive	Unreactive	Unreactive
270	HYDROMORPHONE	0.342	5		Unreactive		Unreactive
	NIACINAMIDE	0.34	5		Unreactive						Unreactive
	LIDOCAINE	0.338	5				Unreactive				Unreactive
	TRIFLUOPERAZINE	0.338	5		Unreactive		Unreactive				Unreactive
134	NIFEDIPINE	0.333	5				Unreactive	Unreactive
103	VERAPAMIL	0.333	5				Unreactive				Unreactive
33	TRAMADOL	0.329	5				Unreactive					Unreactive
	ATROPINE	0.329	5				Unreactive				Unreactive
284	DEXTROMETHORPHAN	0.329	5		Unreactive						Unreactive
77	RANITIDINE	0.329	5				Unreactive	Unreactive				Unreactive
101	NORETHINDRONE	0.328	5				Unreactive				Unreactive
	KETAMINE	0.328	5		Unreactive		Unreactive			Unreactive	Unreactive	Unreactive
	ESTRIOL	0.323	5		Unreactive		Unreactive				Unreactive
39	PROPOXYPHENE	0.318	5			Unreactive	Unreactive	Unreactive	Unreactive	Unreactive		Unreactive
	SCOPOLAMINE	0.312	5				Unreactive					Unreactive
	LORMETAZEPAM	0.311	5				Unreactive					Unreactive
71	DIAZEPAM	0.307	5		Unreactive			Unreactive		Unreactive	Unreactive
180	METHADONE	0.302	5		Unreactive	Unreactive	Unreactive	Unreactive		Unreactive
	HALOPERIDOL	0.301	5		Unreactive		Unreactive
	NICOTINE	0.299	5		Unreactive		Unreactive
1	ACETAMINOPHEN	0.298	5		Unreactive	Unreactive	Unreactive	Unreactive	Unreactive	Unreactive	Unreactive	Unreactive
	PROCAINE	0.294	5				Unreactive				Unreactive
	AMPHETAMINE ANALOG (MDEA)	0.29	5		Unreactive		Unreactive
268	IMIPRAMINE	0.29	5				Unreactive				Unreactive
19	FUROSEMIDE	0.289	5		Unreactive		Unreactive				Unreactive
	CHLORPROMAZINE	0.289	5				Unreactive				Unreactive
	DESIPRAMINE	0.286	5								Unreactive	Unreactive
	KETOROLAC	0.286	5				Unreactive					Unreactive
58	PROMETHAZINE	0.282	5		Unreactive		Unreactive				Unreactive	Unreactive
	COCAINE METABOLITE (BENZOYLECGONINE)	0.278	5		Unreactive		Unreactive	Unreactive	Unreactive		Unreactive	Unreactive
	ISOPROTERENOL	0.277	5		Unreactive		Unreactive				Unreactive
	TETRAHYDROZOLINE	0.269	5				Unreactive				Unreactive
	AMPHETAMINE ANALOG (MDMA)	0.269	5		Unreactive		Unreactive				Unreactive
174	CHLORPHENIRAMINE	0.269	5		Unreactive		Unreactive				Unreactive
	ASCORBIC ACID	0.262	5				Unreactive				Unreactive
	CHLORDIAZEPOXIDE	0.262	5		Unreactive		Unreactive	Unreactive			Unreactive
229	HYDRALAZINE	0.262	5		Unreactive		Unreactive
3	LEVOTHYROXINE	0.261	5				Unreactive	Unreactive
180 (for parent drug)	METHADONE METABOLITE (EDDP)	0.258	5		Unreactive		Unreactive					Unreactive
278	EPINEPHRINE	0.258	5		Unreactive						Unreactive
	PHENCYCLIDINE	0.254	5			Unreactive	Unreactive	Unreactive	Unreactive	Unreactive	Unreactive	Unreactive
	GENTISIC ACID	0.246	5		Unreactive		Unreactive				Unreactive
154	ACETYLSALICYLIC ACID	0.241	5		Unreactive	Unreactive	Unreactive	Unreactive	Unreactive	Unreactive	Unreactive	Unreactive
	AMPHETAMINE ANALOG (MDA)	0.239	5		Unreactive		Unreactive				Unreactive
	BENZOCAINE	0.237	5		Unreactive		Unreactive				Unreactive
164	PHENTERMINE	0.236	5				Unreactive				Unreactive
	DOPAMINE	0.234	5				Unreactive				Unreactive
	METHAMPHETAMINE, d-	0.222	5		Unreactive		Unreactive	Unreactive			Unreactive	Unreactive
236	DOXEPIN	0.222	5								Unreactive	Unreactive
	BENZPHETAMINE	0.213	5				Unreactive				Unreactive
16	ALPRAZOLAM	0.213	5		Unreactive		Unreactive
194	NORTRIPTYLINE	0.212	5				Unreactive				Unreactive	Unreactive
70	AMITRIPTYLINE	0.206	5		Unreactive		Unreactive			Unreactive		Unreactive
	SULINDAC	0.2	5		Unreactive		Unreactive				Unreactive
	PHENOTHIAZINE	0.2	5				Unreactive				Unreactive
	TYRAMINE	0.197	5		Unreactive		Unreactive				Unreactive
	EPHEDRINE	0.193	5		Unreactive						Unreactive
195	PSEUDOEPHEDRINE	0.193	5		Unreactive		Unreactive				Unreactive
	DIPHENHYDRAMINE	0.191	5		Unreactive	Unreactive					Unreactive	Unreactive
	AMPHETAMINE, d-	0.185	5		Unreactive	Unreactive	Unreactive	Unreactive	Unreactive	Unreactive	Unreactive	Unreactive
30	IBUPROFEN	0.182	5		Unreactive		Unreactive	Unreactive			Unreactive	Unreactive
60	NAPROXEN	0.18	5		Unreactive		Unreactive				Unreactive	Unreactive
	NORPSEUDOEPHEDRINE	0.175	5				Unreactive				Unreactive
	FENOPROFEN	0.169	5		Unreactive		Unreactive				Unreactive
	KETOPROFEN	0.158	5		Unreactive		Unreactive
	METHOHEXITAL	0.737	6		1,000,000 ng/mL		250,000 ng/mL
	BARBITURIC ACID	0.66	6		Unreactive		Unreactive				Unreactive
	1,3-DIMETHYLBARBITURIC ACID	0.596	6		Unreactive						Unreactive

## Sheet: C. BENZOS
Additional file 1 Tab C		Classification:
		1 - Strong true positive
PRESCRIPTION RANK = RANK IN TOTAL NUMBER OF		2 - Weak true positives
PRESCRIPTION IN 2007 IN UNITED STATES (2008 RED BOOK)		3 - Strong false positives
		4 - Weak false positives
MDL = similarity using MDL public keys		5 - True negatives
		6 - False negatives
	BENZODIAZEPINES ASSAYS
PRESCRIPTION
RANK	DRUG OR DRUG METABOLITE	Diazepam - MDL	Nordiazepam - MDL	Oxazepam - MDL	Classification	Abbott Architect	Abbott AxSYM	Beckman	Biosite Triage	Microgenics CEDIA	Microgenics DRI	Microgenics serum	Roche Cobas c	Syva EMIT
71	DIAZEPAM	1	0.78	0.673	1	73 ng/mL	200 ng/mL	50 ng/mL	350 ng/mL	2.47	40 ng/mL	50 ng/mL	215 ng/mL	44 ng/mL
	FLUNITRAZEPAM METABOLITE (7-AMINO)	0.904	0.736	0.638	1			500 ng/mL	2,000 ng/mL	0.99			212 ng/mL	590 ng/mL
	PINAZEPAM	0.865	0.765	0.661	1								552 ng/mL
	PRAZEPAM	0.865	0.765	0.661	1	98 ng/mL	200 ng/mL	200 ng/mL	1,300 ng/mL	1.84	150 ng/mL	40 ng/mL	337 ng/mL	90 ng/mL
	TETRAZEPAM	0.855	0.667	0.581	1	102 ng/mL								41 ng/mL
	HALAZEPAM	0.833	0.736	0.638	1	131 ng/mL		100 ng/mL	750 ng/mL	1.45		100 ng/mL	353 ng/mL	110 ng/mL
	QUAZEPAM METABOLITE (2-OXO)	0.833	0.736	0.638	1				500 ng/mL
	TEMAZEPAM	0.827	0.66	0.82	1	147 ng/mL	200 ng/mL	200 ng/mL	550 ng/mL	1.44	150 ng/mL	70 ng/mL	256 ng/mL	140 ng/mL
	LORMETAZEPAM	0.827	0.66	0.82	1	200 ng/mL	1,000 ng/mL	200 ng/mL	600 ng/mL	1.65	1,000 ng/mL
	CLOTIAZEPAM	0.825	0.644	0.563	1	184 ng/mL								250 ng/mL
	FLURAZEPAM	0.81	0.661	0.578	1	146 ng/mL	200 ng/mL	100 ng/mL	450 ng/mL	1.5	150 ng/mL	150 ng/mL	352 ng/mL	190 ng/mL
	DELORAZEPAM	0.8	0.976	0.755	1			100 ng/mL	350 ng/mL	1.84	300 ng/mL	1,000 ng/mL
	CLOBAZAM	0.796	0.607	0.603	1	218 ng/mL		500 ng/mL	700 ng/mL	0.62	250 ng/mL		237 ng/mL	260 ng/mL
	FLURAZEPAM METABOLITE (DIDESMETHYL)	0.789	0.759	0.633	1								423 ng/mL
	FLURAZEPAM METABOLITE (DESALKYL)	0.784	0.953	0.74	1		200 ng/mL		300 ng/mL	2.1		50 ng/mL	228 ng/mL	130 ng/mL
71 (for parent drug)	DIAZEPAM METABOLITE (NORDIAZEPAM)	0.78	1	0.735	1	91 ng/mL		50 ng/mL	300 ng/mL	2.11	50 ng/mL	50 ng/mL		110 ng/mL
	MEDAZEPAM	0.765	0.596	0.509	1	89 ng/mL	200 ng/mL	200 ng/mL	600 ng/mL	1.35	75 ng/mL	100 ng/mL	395 ng/mL	150 ng/mL
	FLUNITRAZEPAM METABOLITE (2-HYDROXYETHYL)	0.763	0.702	0.667	1									590 ng/mL
	FLURAZEPAM (N1-HYDROXYETHYL)	0.763	0.702	0.667	1	107 ng/mL	200 ng/mL		350 ng/mL				228 ng/mL	150 ng/mL
45 (for parent drug)	CLONAZEPAM METABOLITE (7-AMINO)	0.755	0.911	0.745	1	2334 ng/mL		800 ng/mL	7,500 ng/mL		1,000 ng/mL		288 ng/mL	5,700 ng/mL
	PRAZEPAM METABOLITE (3-HYDROXY)	0.754	0.661	0.745	1				750 ng/mL
	FLUNITRAZEPAM	0.746	0.585	0.536	1	171 ng/mL	200 ng/mL	200 ng/mL	350 ng/mL	1.35	750 ng/mL	50 ng/mL	283 ng/mL	140 ng/mL
	KETAZOLAM	0.742	0.578	0.552	1	149 ng/mL								180 ng/mL
	BROMAZEPAM	0.717	0.909	0.673	1	494 ng/mL	200 ng/mL	300 ng/mL	400 ng/mL	1.1	1,000 ng/mL	750 ng/mL	241 ng/mL	630 ng/mL
	NIMETAZEPAM	0.71	0.547	0.5	1		200 ng/mL
	DEMOXEPAM	0.705	0.732	0.613	1	589 ng/mL	400 ng/mL		2,000 ng/mL	0.14			202 ng/mL	850 ng/mL
	CHLORDIAZEPOXIDE	0.677	0.59	0.493	1	1434 ng/mL	800 ng/mL	300 ng/mL	1,250 ng/mL	0.13	750 ng/mL	3,000 ng/mL	318 ng/mL	3,300 ng/mL
	OXAZEPAM	0.673	0.735	1	1	192 ng/mL	200 ng/mL	200 ng/mL	700 ng/mL	1.07	200 ng/mL	200 ng/mL	259 ng/mL	250 ng/mL
40	LORAZEPAM	0.673	0.735	1	1	386 ng/mL	200 ng/mL	400 ng/mL	550 ng/mL	1.22	4,000 ng/mL	600 ng/mL	337 ng/mL	600 ng/mL
	NITRAZEPAM METABOLITE (7-AMINO)	0.66	0.841	0.647	1			750 ng/mL	100,000 ng/mL	0.83			239 ng/mL
45	CLONAZEPAM	0.656	0.707	0.594	1	214 ng/mL	200 ng/mL	300 ng/mL	350 ng/mL	1.4	3,000 ng/mL	150 ng/mL	307 ng/mL	260 ng/mL
	TRIAZOLAM METABOLITE (4-HYDROXY)	0.656	0.567	0.644	1				1,000 ng/mL				250 ng/mL
	MIDAZOLAM	0.643	0.574	0.492	1	118 ng/mL	200 ng/mL		900 ng/mL				309 ng/mL	130 ng/mL
16 (for parent drug)	ALPRAZOLAM METABOLITE (4-HYDROXY)	0.639	0.576	0.627	1				500 ng/mL				228 ng/mL
	FLUNITRAZEPAM METABOLITE (DESMETHYL)	0.631	0.678	0.569	1			300 ng/mL					273 ng/mL
	TRIAZOLAM	0.627	0.534	0.484	1	89 ng/mL	200 ng/mL	50 ng/mL	400 ng/mL	1.91	300 ng/mL	50 ng/mL	236 ng/mL	130 ng/mL
	MIDAZOLAM METABOLITE (a-HYDROXY)	0.623	0.559	0.557	1				400 ng/mL				267 ng/mL
16	ALPRAZOLAM	0.61	0.544	0.468	1	113 ng/mL	200 ng/mL	200 ng/mL	450 ng/mL	2.05	25 ng/mL	200 ng/mL	219 ng/mL	65 ng/mL
	ESTAZOLAM	0.603	0.564	0.483	1	112 ng/mL	100 ng/mL		300 ng/mL	2.2			213 ng/mL	55 ng/mL
	CHLORDIAZEPOXIDE METABOLITE (NOR)	0.603	0.621	0.492	1	1,342 ng/mL	800 ng/mL		1,500 ng/mL			8,000 ng/mL	343 ng/mL	2,600 ng/mL
	CLORAZEPATE	0.6	0.679	0.804	1				5,000 ng/mL	0.84	25 ng/mL	80 ng/mL	237 ng/mL
	MEDAZEPAM METABOLITE (DESMETHYL)	0.596	0.727	0.58	1								602 ng/mL
	TRIAZOLAM METABOLITE (α-HYDROXY)	0.585	0.524	0.523	1	126 ng/mL		75 ng/mL	700 ng/mL	1.93			243 ng/mL	130 ng/mL
	ADINAZOLAM	0.578	0.492	0.426	1				2,000 ng/mL
	ADINAZOLAM METABOLITE (DESMETHYL)	0.578	0.516	0.448	1				500 ng/mL
	NITRAZEPAM	0.578	0.649	0.516	1	124 ng/mL	200 ng/mL	300 ng/mL	750 ng/mL	1	200 ng/mL	100 ng/mL	246 ng/mL	140 ng/mL
16 (for parent drug)	ALPRAZOLAM METABOLITE (a-HYDROXY)	0.569	0.532	0.508	1	103 ng/mL		100 ng/mL	400 ng/mL	1.93			370 ng/mL	100 ng/mL
	BROTIZOLAM	0.563	0.476	0.433	1				700 ng/mL
	OXAZEPAM METABOLITE (GLUCURONIDE)	0.561	0.6	0.8	1			5,000 ng/mL	800 ng/mL	0.01				> 10000
16 (for parent drug)	ALPRAZOLAM METABOLITE (a-HYDROXY GLUCURONIDE)	0.519	0.467	0.548	1			125 ng/mL	400 ng/mL				370 ng/mL	110 ng/mL
71 (for parent drug)	DIAZEPAM METABOLITE (4-CHLORO)	1	0.78	0.673	2				20,000 ng/mL
	NITRAZEPAM METABOLITE (7-ACETAMIDO)	0.685	0.787	0.673	2								91,765 ng/mL
111 (for parent drug)	TEMAZEPAM METABOLITE (GLUCURONIDE)	0.662	0.53	0.705	2			50,000 ng/mL	500 ng/mL	0.01			> 30,000 ng/mL	6,900 ng/mL
40 (for parent drug)	LORAZEPAM METABOLITE (GLUCURONIDE)	0.561	0.6	0.8	2			50,000 ng/mL		0.01			> 20,000 ng/mL	> 10,000 ng/mL
	NEFOPAM	0.509	0.362	0.302	2				50,000 ng/mL
	RILMAZAFONE	0.56	0.486	0.468	3				500 ng/mL
	DIAZOXIDE	0.4	0.4	0.423	3				300 ng/mL
	FLUSPIRILENE	0.543	0.507	0.444	4				100,000 ng/mL
	OXAPROZIN	0.387	0.436	0.439	4		1,000,000 ng/mL	Unreactive	35,000 ng/mL	0.02	Unreactive
221	MODAFINIL	0.292	0.351	0.27	4				80,000 ng/mL
61	LOVASTATIN	0.205	0.191	0.217	4		100,000 ng/mL		Unreactive
	KETOPROFEN	0.164	0.163	0.224	4		100,000 ng/mL		Unreactive
	METHAQUALONE	0.648	0.519	0.545	5	Unreactive			Unreactive			Unreactive	Unreactive	Unreactive
	FLUMAZENIL	0.603	0.478	0.479	5		1,000,000 ng/mL		Unreactive				Unreactive
	CLOMIPRAMINE	0.586	0.441	0.375	5									Unreactive
59	TRAZODONE	0.571	0.493	0.452	5		1,000,000 ng/mL	Unreactive	Unreactive
	CHLORPROMAZINE	0.548	0.413	0.353	5	Unreactive			Unreactive				Unreactive
21	ZOLPIDEM	0.547	0.415	0.397	5			Unreactive	Unreactive					Unreactive
219	INDOMETHACIN	0.531	0.422	0.446	5		1,000,000 ng/mL		Unreactive
	AMINOPYRINE	0.525	0.387	0.413	5				Unreactive				Unreactive
	CAFFEINE	0.524	0.391	0.438	5		Unreactive	Unreactive	Unreactive		Unreactive	Unreactive	Unreactive	Unreactive
	THEOPHYLLINE	0.524	0.413	0.46	5		Unreactive		Unreactive
	MEPERIDINE	0.523	0.438	0.377	5							Unreactive	Unreactive	Unreactive
	LIDOCAINE	0.518	0.444	0.35	5				Unreactive				Unreactive
	TRIFLUOPERAZINE	0.516	0.385	0.329	5		Unreactive		Unreactive				Unreactive
58	PROMETHAZINE	0.508	0.367	0.308	5		Unreactive	Unreactive	Unreactive				Unreactive	Unreactive
237	CARBAMAZEPINE	0.5	0.451	0.453	5							Unreactive
268	IMIPRAMINE	0.5	0.356	0.297	5				Unreactive			Unreactive	Unreactive
	PHENYLBUTAZONE	0.5	0.391	0.438	5				Unreactive				Unreactive
	DESIPRAMINE	0.492	0.397	0.313	5								Unreactive	Unreactive
	TRIMIPRAMINE	0.491	0.368	0.328	5			Unreactive	Unreactive				Unreactive
	LSD	0.485	0.382	0.329	5								Unreactive	Unreactive
	THIORIDAZINE	0.484	0.333	0.3	5									Unreactive
174	CHLORPHENIRAMINE	0.482	0.357	0.295	5		Unreactive		Unreactive				Unreactive
105	HYDROXYZINE	0.477	0.435	0.415	5		1,000,000 ng/mL	Unreactive	Unreactive
166	CLOTRIMAZOLE	0.473	0.396	0.4	5		1,000,000 ng/mL		Unreactive
	MESORIDAZINE	0.451	0.315	0.286	5			Unreactive	Unreactive
87	CLINDAMYCIN	0.449	0.342	0.416	5		Unreactive		Unreactive
	CHLOROQUINE	0.446	0.403	0.324	5		Unreactive		Unreactive				Unreactive
	QUINIDINE	0.438	0.349	0.354	5				Unreactive				Unreactive
	QUININE	0.438	0.349	0.354	5		Unreactive		Unreactive				Unreactive
	CHLORPROTHIXENE	0.435	0.323	0.269	5				Unreactive
	SCOPOLAMINE	0.435	0.314	0.319	5									Unreactive
	HALOPERIDOL	0.431	0.387	0.348	5				Unreactive
270	HYDROMORPHONE	0.429	0.31	0.315	5				Unreactive
	KETAMINE	0.426	0.429	0.361	5		Unreactive		Unreactive				Unreactive	Unreactive
23	SERTRALINE	0.426	0.429	0.377	5		1,000,000 ng/mL	Unreactive	Unreactive	Unreactive
2	HYDROCODONE	0.423	0.306	0.293	5				Unreactive
284	DEXTROMETHORPHAN	0.422	0.292	0.261	5	Unreactive		Unreactive	Unreactive		Unreactive	Unreactive	Unreactive
	PENICILLIN G	0.419	0.38	0.423	5		Unreactive		Unreactive				Unreactive
220	BENZTROPINE	0.417	0.3	0.266	5		1,000,000 ng/mL		Unreactive
	NICOTINE	0.417	0.258	0.227	5		Unreactive		Unreactive
139	PHENYTOIN	0.413	0.439	0.545	5							Unreactive	Unreactive	Unreactive
17	OXYCODONE	0.408	0.316	0.304	5		Unreactive		Unreactive
81	CLONIDINE	0.406	0.456	0.433	5									Unreactive
47	CYCLOBENZAPRINE	0.404	0.281	0.226	5								Unreactive	Unreactive
	COCAINE	0.403	0.261	0.286	5		1,000,000 ng/mL		Unreactive				Unreactive
	PEMOLINE	0.397	0.421	0.527	5			Unreactive	Unreactive
	ATROPINE	0.397	0.275	0.282	5				Unreactive				Unreactive
	ORPHENADRINE	0.397	0.254	0.222	5		1,000,000 ng/mL		Unreactive
	TOLMETIN	0.397	0.286	0.292	5		1,000,000 ng/mL		Unreactive	Unreactive
	PROCAINAMIDE METABOLITE (NAPA)	0.397	0.35	0.313	5									Unreactive
125	METRONIDAZOLE	0.395	0.303	0.291	5			Unreactive	Unreactive
230	MORPHINE	0.394	0.278	0.319	5	Unreactive	Unreactive	Unreactive	Unreactive	Unreactive	Unreactive	Unreactive	Unreactive	Unreactive
	AMPICILLIN	0.392	0.333	0.456	5		Unreactive		Unreactive				Unreactive
	DIHYDROMORPHINE	0.392	0.297	0.303	5		Unreactive		Unreactive
74	ENALAPRIL	0.389	0.329	0.352	5				Unreactive	Unreactive
37	CODEINE	0.389	0.274	0.297	5		Unreactive	Unreactive	Unreactive	Unreactive	Unreactive		Unreactive	Unreactive
236	DOXEPIN	0.387	0.274	0.242	5			Unreactive	Unreactive				Unreactive	Unreactive
	DIHYDROCODEINE	0.387	0.293	0.282	5		Unreactive		Unreactive
	ZIDOVUDINE	0.386	0.317	0.37	5									Unreactive
248	BUPRENORPHINE	0.385	0.262	0.3	5		Unreactive		Unreactive					Unreactive
	TETRAHYDROZOLINE	0.383	0.462	0.362	5				Unreactive				Unreactive
	COCAINE METABOLITE (BENZOYLECGONINE)	0.382	0.261	0.286	5	Unreactive	Unreactive		Unreactive	Unreactive			Unreactive	Unreactive
103	VERAPAMIL	0.382	0.261	0.286	5				Unreactive	Unreactive			Unreactive
7	AMOXICILLIN	0.382	0.324	0.443	5		Unreactive		Unreactive	Unreactive
	GLUTETHIMIDE	0.381	0.379	0.361	5				Unreactive			Unreactive	Unreactive	Unreactive
70	AMITRIPTYLINE	0.379	0.259	0.206	5		Unreactive		Unreactive			Unreactive	Unreactive	Unreactive
204	PHENOBARBITAL	0.373	0.371	0.443	5		Unreactive		Unreactive	Unreactive		Unreactive	Unreactive
180 (for parent drug)	METHADONE METABOLITE (EDDP)	0.373	0.233	0.222	5				Unreactive	Unreactive
	NALTREXONE	0.373	0.333	0.338	5		Unreactive		Unreactive				Unreactive
	NALOXONE	0.368	0.329	0.333	5		Unreactive		Unreactive				Unreactive
5	HYDROCHLOROTHIAZIDE	0.366	0.364	0.385	5				Unreactive				Unreactive
	PROCAINE	0.365	0.295	0.262	5				Unreactive				Unreactive
232	TETRACYCLINE	0.364	0.273	0.403	5		Unreactive		Unreactive				Unreactive
	DIPHENHYDRAMINE	0.362	0.241	0.19	5		1,000,000 ng/mL	Unreactive	Unreactive		Unreactive		Unreactive	Unreactive
	BENZPHETAMINE	0.358	0.226	0.172	5				Unreactive				Unreactive
	CIMETIDINE	0.358	0.313	0.299	5				Unreactive	Unreactive				Unreactive
180	METHADONE	0.356	0.237	0.206	5	Unreactive	1,000,000 ng/mL	Unreactive	Unreactive	Unreactive	Unreactive	Unreactive	Unreactive
	KETOROLAC	0.354	0.328	0.313	5									Unreactive
	PHENCYCLIDINE	0.351	0.273	0.217	5	Unreactive	Unreactive	Unreactive	Unreactive	Unreactive	Unreactive	Unreactive	Unreactive	Unreactive
247	CAPTOPRIL	0.348	0.246	0.29	5				Unreactive	Unreactive
	COCAINE METABOLITE (ECGONINE)	0.348	0.246	0.271	5		Unreactive		Unreactive				Unreactive
134	NIFEDIPINE	0.342	0.282	0.343	5				Unreactive	Unreactive
52	TRIMETHOPRIM	0.338	0.313	0.422	5		Unreactive	Unreactive	Unreactive
36	FLUOXETINE	0.333	0.328	0.25	5					Unreactive				Unreactive
39	PROPOXYPHENE	0.328	0.219	0.209	5		1,000,000 ng/mL	Unreactive	Unreactive	Unreactive	Unreactive	Unreactive	Unreactive	Unreactive
3	LEVOTHYROXINE	0.328	0.393	0.473	5				Unreactive	Unreactive
19	FUROSEMIDE	0.326	0.321	0.358	5		Unreactive		Unreactive				Unreactive
246	ERYTHROMYCIN	0.325	0.234	0.307	5		Unreactive		Unreactive				Unreactive
	METHYPRYLON	0.323	0.317	0.302	5		Unreactive						Unreactive
194	NORTRIPTYLINE	0.322	0.315	0.233	5								Unreactive	Unreactive
	BUTABARBITAL	0.319	0.294	0.358	5		Unreactive		Unreactive				Unreactive
	AMOBARBITAL	0.311	0.286	0.348	5		Unreactive		Unreactive				Unreactive
	PENTOBARBITAL	0.311	0.286	0.348	5				Unreactive				Unreactive
	ASPARTAME	0.308	0.345	0.373	5		Unreactive		Unreactive				Unreactive
	SECOBARBITAL	0.307	0.282	0.343	5	Unreactive	Unreactive	Unreactive	Unreactive	Unreactive	Unreactive	Unreactive	Unreactive	Unreactive
180 (for parent drug)	METHADONE METABOLITE (EDMP)	0.305	0.296	0.281	5		Unreactive		Unreactive	Unreactive				Unreactive
	FLURBIPROFEN	0.302	0.292	0.383	5		1,000,000 ng/mL		Unreactive
90	METHYLPHENIDATE	0.302	0.316	0.279	5		Unreactive		Unreactive
	NIACINAMIDE	0.302	0.378	0.354	5		Unreactive		Unreactive				Unreactive
33	TRAMADOL	0.3	0.217	0.225	5			Unreactive	Unreactive					Unreactive
	AMPHETAMINE ANALOG (MDMA)	0.297	0.288	0.295	5		Unreactive		Unreactive
	PHENOTHIAZINE	0.296	0.37	0.347	5		Unreactive		Unreactive				Unreactive
229	HYDRALAZINE	0.29	0.352	0.357	5				Unreactive
	SULINDAC	0.288	0.243	0.268	5		Unreactive		Unreactive				Unreactive
1	ACETAMINOPHEN	0.286	0.327	0.417	5		Unreactive	Unreactive	Unreactive	Unreactive	Unreactive	Unreactive	Unreactive	Unreactive
278	EPINEPHRINE	0.286	0.276	0.351	5		Unreactive		Unreactive				Unreactive
	ISOPROTERENOL	0.286	0.298	0.351	5		Unreactive		Unreactive				Unreactive
	AMPHETAMINE ANALOG (MDEA)	0.279	0.29	0.277	5		Unreactive		Unreactive
13	ALBUTEROL	0.279	0.27	0.317	5			Unreactive	Unreactive
39 (for parent drug)	PROPOXYPHENE METABOLITE (NORPROPOXYPHENE)	0.273	0.242	0.231	5				Unreactive
	AMPHETAMINE ANALOG (MDA)	0.266	0.298	0.305	5		Unreactive		Unreactive				Unreactive
77	RANITIDINE	0.261	0.224	0.189	5					Unreactive				Unreactive
60	NAPROXEN	0.228	0.212	0.269	5	Unreactive	Unreactive		Unreactive				Unreactive	Unreactive
	TOLBUTAMIDE	0.227	0.217	0.195	5		Unreactive		Unreactive
	BENZOCAINE	0.224	0.255	0.264	5		Unreactive		Unreactive				Unreactive
	DOPAMINE	0.222	0.273	0.327	5				Unreactive				Unreactive
76	DIGOXIN	0.222	0.211	0.267	5		Unreactive		Unreactive	Unreactive
	ESTRIOL	0.217	0.203	0.29	5		Unreactive		Unreactive				Unreactive
243	PROGESTERONE	0.215	0.18	0.19	5		Unreactive		Unreactive
	METHAMPHETAMINE, d-	0.208	0.213	0.154	5	Unreactive	Unreactive		Unreactive	Unreactive			Unreactive	Unreactive
154	ACETYLSALICYLIC ACID	0.207	0.189	0.269	5		Unreactive	Unreactive	Unreactive	Unreactive	Unreactive	Unreactive	Unreactive	Unreactive
	p-HYDROXYAMPHETAMINE	0.207	0.26	0.269	5				Unreactive				Unreactive
	GEMFIBROZIL	0.206	0.172	0.2	5		1,000,000 ng/mL		Unreactive
	TYRAMINE	0.203	0.28	0.241	5		Unreactive		Unreactive				Unreactive	Unreactive
101	NORETHINDRONE	0.203	0.188	0.215	5				Unreactive				Unreactive
	EPHEDRINE	0.2	0.204	0.292	5		Unreactive		Unreactive				Unreactive
195	PSEUDOEPHEDRINE	0.2	0.204	0.292	5		Unreactive		Unreactive				Unreactive
	THC METABOLITE (11-nor-9-carboxy-Δ9)	0.197	0.183	0.243	5	Unreactive	Unreactive		Unreactive	Unreactive			Unreactive	Unreactive
	FENOPROFEN	0.196	0.2	0.26	5	Unreactive	1,000,000 ng/mL		Unreactive				Unreactive
	GENTISIC ACID	0.19	0.192	0.3	5		Unreactive		Unreactive				Unreactive
	NORPSEUDOEPHEDRINE	0.182	0.208	0.298	5				Unreactive				Unreactive
	PHENYLPROPANOLAMINE	0.182	0.208	0.298	5		Unreactive		Unreactive				Unreactive
	SALICYLIC ACID	0.172	0.173	0.28	5		Unreactive		Unreactive
66	AMPHETAMINE, d-	0.17	0.222	0.16	5	Unreactive		Unreactive	Unreactive	Unreactive	Unreactive	Unreactive	Unreactive	Unreactive
	ASCORBIC ACID	0.159	0.177	0.246	5				Unreactive				Unreactive
164	PHENTERMINE	0.158	0.204	0.148	5				Unreactive				Unreactive
	PHENETHYLAMINE	0.148	0.222	0.115	5				Unreactive				Unreactive
30	IBUPROFEN	0.125	0.12	0.18	5	Unreactive	Unreactive		Unreactive	Unreactive			Unreactive	Unreactive
117	VALPROIC ACID	0.048	0.035	0.088	5				Unreactive			Unreactive

## Sheet: D. BUPN
Additional file 1 Tab D		Classification:
		1 - Strong true positive
PRESCRIPTION RANK = RANK IN TOTAL NUMBER OF		2 - Weak true positives
PRESCRIPTION IN 2007 IN UNITED STATES (2008 RED BOOK)		3 - Strong false positives
		4 - Weak false positives
MDL = similarity using MDL public keys		5 - True negatives
		6 - False negatives
	BUPRENOPRHINE ASSAYS
PRESCRIPTION
RANK	DRUG OR DRUG METABOLITE	Buprenorphine - MDL	Classification	Microgenics
248	BUPRENORPHINE	1	1	5 ng/mL
	BUPRENORPHINE GLUCURONIDE	0.779	1	0.98
	DIHYDROCODEINE	0.871	5	Unreactive
17	OXYCODONE	0.859	5	Unreactive
17 (for parent drug)	OXYMORPHONE (ALSO METABOLITE OF OXYCODONE)	0.844	5	Unreactive
	NALTREXONE	0.825	5	Unreactive
2	HYDROCODONE	0.823	5	Unreactive
270	HYDROMORPHONE	0.806	5	Unreactive
37	CODEINE	0.806	5	Unreactive
230	MORPHINE	0.79	5	Unreactive
	NALOXONE	0.785	5	Unreactive
230 (for parent drug)	MORPHINE METABOLITE (3-GLUCURONIDE)	0.776	5	Unreactive
	HEROIN METABOLITE (6-ACETYLMORPHINE)	0.766	5	Unreactive
	NALORPHINE	0.758	5	Unreactive
	HEROIN	0.738	5	Unreactive
17 (for parent drug)	OXYCODONE METABOLITE (NOR)	0.727	5	Unreactive
284	DEXTROMETHORPHAN	0.689	5	Unreactive
	LEVORPHANOL	0.672	5	Unreactive
	MEPERIDINE	0.521	5	Unreactive
180	METHADONE	0.438	5	Unreactive
39 (for parent drug)	PROPOXYPHENE METABOLITE (NORPROPOXYPHENE)	0.412	5	Unreactive
180 (for parent drug)	METHADONE METABOLITE (EDDP)	0.409	5	Unreactive
180 (for parent drug)	METHADONE METABOLITE (EDMP)	0.348	5	Unreactive
248 (for parent drug)	BUPRENORPHINE METABOLITE (NORBUPRENORPHINE)	0.918	6	Unreactive

## Sheet: E. CANNAB
Additional file 1 Tab E		Classification:
		1 - Strong true positive
PRESCRIPTION RANK = RANK IN TOTAL NUMBER OF		2 - Weak true positives
PRESCRIPTION IN 2007 IN UNITED STATES (2008 RED BOOK)		3 - Strong false positives
		4 - Weak false positives
MDL = similarity using MDL public keys		5 - True negatives
		6 - False negatives
	CANNABINOIDS ASSAYS
PRESCRIPTION
RANK	DRUG OR DRUG METABOLITE	11-nor-9-carboxy-Δ9-THC - MDL	Classification	Abbott Architect	Abbott AxSYM	Abbott TDx	Beckman	Biosite Triage	Microgenics DRI	Roche Cobas c	Syva EMIT
	THC METABOLITE (11-nor-9-carboxy-Δ9)	1	1	50 ng/mL	50 ng/mL		50 ng/mL	50 ng/mL	50 ng/mL	50 ng/mL	50 ng/mL
	THC METABOLITE (11-OH-Δ9-THC)	0.891	1	70 ng/mL	25 ng/mL		130 ng/mL	150 ng/mL	100 ng/mL	376 ng/mL	77 ng/mL
	THC METABOLITE (11-OH-Δ8-THC)	0.891	1	73 ng/mL							67 ng/mL
	THC METABOLITE (Δ9-THC) / dronabinol	0.884	1				50 ng/mL	1,000 ng/mL	50 ng/mL	25,000 ng/mL
	THC METABOLITE (Δ8-THC)	0.884	1					2,000 ng/mL
	THC METABOLITE (8-b-OH-Δ9-THC)	0.87	1	61 ng/mL			140 ng/mL		100 ng/mL	338 ng/mL	68 ng/mL
	CANNABITRIOL	0.837	1			0.862
	THC METABOLITE (9-carboxy-11-nor-Δ9-THC-glucuronide)	0.824	1	111 ng/mL				100 ng/mL		93 ng/mL	95 ng/mL
	THC METABOLITE (8-b-11-di-OH-Δ9-THC)	0.82	1	55 ng/mL			80 ng/mL		50 ng/mL	162 ng/mL	58 ng/mL
	NABILONE	0.804	1			0.053
	CBN	0.795	1			0.234
	THC DERIVATIVE (cannabinol)	0.795	1		80 ng/mL		150 ng/mL	2,000 ng/mL	100 ng/mL	25,000 ng/mL
	CANNBICYCLOL	0.714	2			0.027
	CBC	0.509	2			0.049
61	LOVASTATIN	0.66	5		Unreactive			Unreactive
76	DIGOXIN	0.621	5		Unreactive			Unreactive		Unreactive
	CANNIPRENE	0.6	5			Unreactive
	ESTRIOL	0.58	5		Unreactive			Unreactive		Unreactive
	PENTAZOCINE	0.569	5					Unreactive		Unreactive
101	NORETHINDRONE	0.56	5					Unreactive		Unreactive
248	BUPRENORPHINE	0.537	5		Unreactive			Unreactive			Unreactive
17 (for parent drug)	OXYMORPHONE (ALSO METABOLITE OF OXYCODONE)	0.53	5		Unreactive			Unreactive
17	OXYCODONE	0.522	5		Unreactive			Unreactive
243	PROGESTERONE	0.51	5		Unreactive			Unreactive
	DIHYDROMORPHINE	0.508	5		Unreactive			Unreactive
	NALOXONE	0.5	5		Unreactive			Unreactive		Unreactive
	DIHYDROCODEINE	0.5	5		Unreactive			Unreactive
230	MORPHINE	0.492	5	Unreactive	Unreactive		Unreactive	Unreactive	Unreactive	Unreactive	Unreactive
246	ERYTHROMYCIN	0.492	5		Unreactive			Unreactive		Unreactive
	NALTREXONE	0.485	5		Unreactive			Unreactive		Unreactive
270	HYDROMORPHONE	0.484	5		Unreactive			Unreactive
37	CODEINE	0.484	5		Unreactive		Unreactive	Unreactive	Unreactive		Unreactive
2	HYDROCODONE	0.477	5		Unreactive			Unreactive
232	TETRACYCLINE	0.471	5		Unreactive			Unreactive		Unreactive
	AMOBARBITAL	0.438	5		Unreactive		Unreactive	Unreactive	Unreactive	Unreactive
103	VERAPAMIL	0.435	5					Unreactive		Unreactive
284	DEXTROMETHORPHAN	0.433	5				Unreactive	Unreactive	Unreactive	Unreactive
33	TRAMADOL	0.433	5					Unreactive			Unreactive
	GENTISIC ACID	0.422	5		Unreactive			Unreactive		Unreactive
	NORFLOXACIN	0.421	5		Unreactive			Unreactive
236	DOXEPIN	0.421	5					Unreactive			Unreactive
	PENTOBARBITAL	0.415	5					Unreactive		Unreactive
13	ALBUTEROL	0.414	5				Unreactive	Unreactive
	GLUTETHIMIDE	0.414	5					Unreactive		Unreactive	Unreactive
154	ACETYLSALICYLIC ACID	0.413	5	Unreactive	Unreactive		Unreactive	Unreactive	Unreactive	Unreactive	Unreactive
60	NAPROXEN	0.413	5		Unreactive			Unreactive		Unreactive	Unreactive
	COCAINE METABOLITE (BENZOYLECGONINE)	0.413	5	Unreactive	Unreactive		Unreactive	Unreactive	Unreactive	Unreactive	Unreactive
	SECOBARBITAL	0.409	5	Unreactive	Unreactive		Unreactive	Unreactive	Unreactive	Unreactive	Unreactive
	ATROPINE	0.406	5					Unreactive		Unreactive
	BUTABARBITAL	0.406	5		Unreactive			Unreactive		Unreactive
	SALICYLIC ACID	0.4	5		Unreactive
	COCAINE METABOLITE (ECGONINE)	0.397	5		Unreactive			Unreactive		Unreactive
	METHYPRYLON	0.397	5					Unreactive		Unreactive
	5-HYDROXYINDOLE-3-ACETIC ACID	0.396	5							Unreactive
	COCAINE	0.391	5		Unreactive		Unreactive	Unreactive	Unreactive
	COCAINE METABOLITE (ECGONINE METHYL ESTER)	0.391	5					Unreactive		Unreactive
	AMPHETAMINE ANALOG (MDEA)	0.39	5		Unreactive			Unreactive
	ASCORBIC ACID	0.389	5	Unreactive	Unreactive			Unreactive		Unreactive
87	CLINDAMYCIN	0.385	5		Unreactive			Unreactive
39	PROPOXYPHENE	0.379	5	Unreactive			Unreactive	Unreactive	Unreactive		Unreactive
	FENOPROFEN	0.378	5		Unreactive			Unreactive		Unreactive
41	CIPROFLOXACIN	0.377	5		Unreactive			Unreactive
	KETAMINE	0.367	5		Unreactive			Unreactive		Unreactive	Unreactive
203	KETOCONAZOLE	0.366	5		1000000			Unreactive
180	METHADONE	0.364	5		Unreactive			Unreactive	Unreactive	Unreactive
	SCOPOLAMINE	0.362	5					Unreactive			Unreactive
	QUINIDINE	0.359	5					Unreactive		Unreactive
	QUININE	0.359	5		Unreactive			Unreactive		Unreactive
74	ENALAPRIL	0.357	5					Unreactive		Unreactive
	ISOPROTERENOL	0.357	5		Unreactive			Unreactive		Unreactive
30	IBUPROFEN	0.349	5		Unreactive		Unreactive	Unreactive		Unreactive	Unreactive
	SULINDAC	0.348	5		Unreactive			Unreactive		Unreactive
	AMPHETAMINE ANALOG (MDMA)	0.345	5		Unreactive			Unreactive
52	TRIMETHOPRIM	0.343	5		Unreactive			Unreactive
	5-HYDROXYINDOLE-2-CARBOXYLIC ACID	0.34	5							Unreactive
	KETOROLAC	0.339	5		Unreactive			Unreactive			Unreactive
70	AMITRIPTYLINE	0.339	5	Unreactive	Unreactive			Unreactive		Unreactive	Unreactive
47	CYCLOBENZAPRINE	0.339	5					Unreactive			Unreactive
	TEGASEROD	0.338	5					200,000 ng/mL
204	PHENOBARBITAL	0.338	5		Unreactive		Unreactive	Unreactive	Unreactive	Unreactive
7	AMOXICILLIN	0.333	5		Unreactive			Unreactive		Unreactive
247	CAPTOPRIL	0.333	5					Unreactive		Unreactive
	LSD	0.333	5					Unreactive		Unreactive	Unreactive
	CHLORPROTHIXENE	0.333	5					Unreactive
	HALOPERIDOL	0.333	5		Unreactive			Unreactive
	ZOMEPIRAC	0.328	5					Unreactive
90	METHYLPHENIDATE	0.328	5		Unreactive			Unreactive
	MEFLOQUINE	0.323	5							Unreactive
	INDOLE 3-ACETIC ACID	0.321	5					Unreactive
	TOLMETIN	0.317	5					Unreactive		Unreactive
	PENICILLIN G	0.316	5		Unreactive			Unreactive		Unreactive
	AMPHETAMINE ANALOG (MDA)	0.31	5		Unreactive			Unreactive
278	EPINEPHRINE	0.31	5		Unreactive			Unreactive		Unreactive
	DOPAMINE	0.309	5					Unreactive		Unreactive
	CHLOROQUINE	0.309	5		Unreactive			Unreactive		Unreactive
	AMPICILLIN	0.307	5		Unreactive			Unreactive		Unreactive
21	ZOLPIDEM	0.306	5					Unreactive			Unreactive
194	NORTRIPTYLINE	0.304	5					Unreactive			Unreactive
	p-HYDROXYAMPHETAMINE	0.3	5					Unreactive
42	OMEPRAZOLE	0.295	5					Unreactive		Unreactive
	ZIDOVUDINE	0.294	5					Unreactive			Unreactive
134	NIFEDIPINE	0.292	5					Unreactive		Unreactive
1	ACETAMINOPHEN	0.288	5		Unreactive		Unreactive	Unreactive	Unreactive	Unreactive	Unreactive
180 (for parent drug)	METHADONE METABOLITE (EDDP)	0.288	5	Unreactive	Unreactive		Unreactive	Unreactive			Unreactive
	MEPERIDINE	0.288	5	Unreactive	Unreactive		Unreactive	Unreactive	Unreactive	Unreactive	Unreactive
	PROCAINE	0.286	5					Unreactive		Unreactive
	THIORIDAZINE	0.286	5					Unreactive			Unreactive
	PHENYLBUTAZONE	0.282	5		Unreactive			Unreactive		Unreactive
	CHLORPROMAZINE	0.282	5	Unreactive						Unreactive
268	IMIPRAMINE	0.281	5					Unreactive		Unreactive
	FLURBIPROFEN	0.28	5					Unreactive		Unreactive
	CLOMIPRAMINE	0.279	5					Unreactive			Unreactive
	PROCAINAMIDE METABOLITE (NAPA)	0.277	5					Unreactive			Unreactive
77	RANITIDINE	0.277	5					Unreactive		Unreactive	Unreactive
36	FLUOXETINE	0.274	5					Unreactive		Unreactive	Unreactive
	TOLBUTAMIDE	0.272	5		Unreactive			Unreactive
	ASPARTAME	0.27	5		Unreactive			Unreactive		Unreactive
	TRIMIPRAMINE	0.27	5					Unreactive		Unreactive
	NIFLUMIC ACID	0.27	5							Unreactive
	TYRAMINE	0.269	5		Unreactive			Unreactive			Unreactive
	TRIFLUOPERAZINE	0.26	5		Unreactive			Unreactive		Unreactive
	DESIPRAMINE	0.258	5					Unreactive			Unreactive
58	PROMETHAZINE	0.254	5	Unreactive	Unreactive			Unreactive		Unreactive	Unreactive
	DIPHENHYDRAMINE	0.254	5					Unreactive		Unreactive	Unreactive
	CAFFEINE	0.247	5		Unreactive		Unreactive	Unreactive	Unreactive	Unreactive	Unreactive
	BENZOCAINE	0.245	5		Unreactive			Unreactive		Unreactive
	OXAZEPAM	0.243	5	Unreactive			Unreactive	Unreactive	Unreactive	Unreactive	Unreactive
174	CHLORPHENIRAMINE	0.238	5		Unreactive			Unreactive		Unreactive
	METHAQUALONE	0.235	5	Unreactive				Unreactive		Unreactive	Unreactive
139	PHENYTOIN	0.235	5					Unreactive		Unreactive	Unreactive
	LORMETAZEPAM	0.233	5	Unreactive				Unreactive			Unreactive
	THEOPHYLLINE	0.23	5		Unreactive			Unreactive
	CIMETIDINE	0.229	5					Unreactive			Unreactive
19	FUROSEMIDE	0.225	5		Unreactive			Unreactive		Unreactive
	EPHEDRINE	0.22	5		Unreactive			Unreactive		Unreactive
195	PSEUDOEPHEDRINE	0.22	5		Unreactive			Unreactive		Unreactive
186	LIDOCAINE	0.212	5					Unreactive		Unreactive
	NICOTINE	0.212	5		Unreactive			Unreactive
	AMINOPYRINE	0.205	5					Unreactive		Unreactive
	TETRAHYDROZOLINE	0.2	5					Unreactive		Unreactive
	PHENCYCLIDINE	0.2	5	Unreactive			Unreactive	Unreactive	Unreactive	Unreactive	Unreactive
	NORPSEUDOEPHEDRINE	0.2	5					Unreactive		Unreactive
	PHENYLPROPANOLAMINE	0.2	5		Unreactive			Unreactive		Unreactive
71	DIAZEPAM	0.197	5		Unreactive			Unreactive		Unreactive
	BENZPHETAMINE	0.196	5					Unreactive		Unreactive
5	HYDROCHLOROTHIAZIDE	0.189	5					Unreactive		Unreactive
	PHENOTHIAZINE	0.182	5		Unreactive			Unreactive		Unreactive
	METHAMPHETAMINE, d-	0.18	5	Unreactive			Unreactive	Unreactive	Unreactive	Unreactive	Unreactive
	CHLORDIAZEPOXIDE	0.179	5		Unreactive			Unreactive		Unreactive
229	HYDRALAZINE	0.172	5		Unreactive			Unreactive
16	ALPRAZOLAM	0.169	5		Unreactive			Unreactive
81	CLONIDINE	0.149	5					Unreactive			Unreactive
	NIACINAMIDE	0.143	5		Unreactive					Unreactive
66	AMPHETAMINE, d-	0.14	5	Unreactive	Unreactive		Unreactive	Unreactive	Unreactive	Unreactive	Unreactive
	PHENETHYLAMINE	0.096	5		Unreactive			Unreactive
	CANNABITETROL	0.837	6			Unreactive
	CANNABIELSON	0.78	6			Unreactive
	CANNABICITRAN	0.681	6			Unreactive
	CBD	0.646	6			Unreactive
	LEVONANTRADOL	0.618	6			Unreactive
	β-CANNABISPIRANOL	0.571	6			Unreactive
	CANNABISPIRAN	0.563	6			Unreactive

## Sheet: F. COC METAB
Additional file 1 Tab F		Classification:
		1 - Strong true positive
PRESCRIPTION RANK = RANK IN TOTAL NUMBER OF		2 - Weak true positives
PRESCRIPTION IN 2007 IN UNITED STATES (2008 RED BOOK)		3 - Strong false positives
		4 - Weak false positives
MDL = similarity using MDL public keys		5 - True negatives
		6 - False negatives
	COCAINE METABOLITE ASSAYS
PRESCRIPTION
RANK	DRUG OR DRUG METABOLITE	Benzoylecgonine - MDL	Classification	Abbott Architect	Abbott AxSYM	Beckman	Biosite Triage	Microgenics CEDIA	Microgenics DRI	Roche Cobas c	Syva EMIT
	COCAINE METABOLITE (BENZOYLECGONINE)	1	1	300 ng/mL	300 ng/mL	300 ng/mL	300 ng/mL	1	300 ng/mL	300 ng/mL	300 ng/mL
	COCAINE METABOLITE (ECGONINE)	0.857	1	47,000 ng/mL	10,000 ng/mL	Unreactive	15,000 ng/mL	0.011	100,000 ng/mL	Unreactive	13,500 ng/mL
	COCAINE METABOLITE (BENZOYLNORECGONINE)	0.725	1				5,000 ng/mL
	COCAINE	0.917	2	74,000 ng/mL	10,000 ng/mL	50,000 ng/mL	50,000 ng/mL	0.54	50,000 ng/mL	18,132 ng/mL	80,000 ng/mL
	COCAINE METABOLITE (ECGONINE METHYL ESTER)	0.878	2		Unreactive	Unreactive	75,000 ng/mL	Unreactive	Unreactive	Unreactive
	COCAINE METABOLITE (COCAETHYLENE)	0.846	2				100,000 ng/mL	0.57		67,435 ng/mL
	COCAINE METABOLITE (PROPYLBENZOYLECGONINE)	0.815	2				40,000 ng/mL
	ATROPINE	0.824	5				Unreactive			Unreactive
17	OXYCODONE	0.615	5		Unreactive		Unreactive			Unreactive
270	HYDROMORPHONE	0.607	5		Unreactive		Unreactive
248	BUPRENORPHINE	0.606	5		Unreactive		Unreactive				Unreactive
17 (for parent drug)	OXYMORPHONE (ALSO METABOLITE OF OXYCODONE)	0.6	5		Unreactive		Unreactive
	VINCRISTINE	0.6	5		Unreactive		Unreactive
2	HYDROCODONE	0.597	5		Unreactive		Unreactive
	DIHYDROCODEINE	0.594	5		Unreactive		Unreactive
	ZOMEPIRAC	0.586	5				Unreactive			Unreactive
37	CODEINE	0.581	5		Unreactive	Unreactive	Unreactive	Unreactive	Unreactive	Unreactive	Unreactive
	DIHYDROMORPHINE	0.578	5		Unreactive		Unreactive
230	MORPHINE	0.565	5	Unreactive	Unreactive	Unreactive	Unreactive	Unreactive	Unreactive	Unreactive	Unreactive
	KETOROLAC	0.564	5				Unreactive				Unreactive
246	ERYTHROMYCIN	0.538	5		Unreactive		Unreactive			Unreactive
74	ENALAPRIL	0.531	5				Unreactive	Unreactive
	NALTREXONE	0.53	5		Unreactive		Unreactive			Unreactive	Unreactive
	NALOXONE	0.522	5		Unreactive		Unreactive			Unreactive	Unreactive
247	CAPTOPRIL	0.517	5				Unreactive	Unreactive
61	LOVASTATIN	0.509	5		Unreactive		Unreactive
284	DEXTROMETHORPHAN	0.508	5	Unreactive			Unreactive		Unreactive	Unreactive	Unreactive
	QUINIDINE	0.5	5				Unreactive			Unreactive
	QUININE	0.5	5		Unreactive		Unreactive			Unreactive
	NORFLOXACIN	0.5	5		Unreactive		Unreactive
90	METHYLPHENIDATE	0.481	5		Unreactive		Unreactive			Unreactive
87	CLINDAMYCIN	0.48	5		Unreactive		Unreactive
	PENICILLIN G	0.471	5		Unreactive		Unreactive			Unreactive
	MEPERIDINE	0.47	5		Unreactive	Unreactive	Unreactive		Unreactive	Unreactive	Unreactive
76	DIGOXIN	0.47	5		Unreactive		Unreactive	Unreactive
	CAFFEINE	0.469	5		Unreactive	Unreactive	Unreactive		Unreactive	Unreactive	Unreactive
	LAAM	0.464	5				Unreactive			Unreactive	Unreactive
	NICOTINE	0.456	5		Unreactive	Unreactive	Unreactive			Unreactive
7	AMOXICILLIN	0.451	5		Unreactive		Unreactive	Unreactive
	ZIDOVUDINE	0.449	5				Unreactive				Unreactive
	HYDROXYMETHADONE	0.448	5				Unreactive			Unreactive
	THEOPHYLLINE	0.446	5		Unreactive		Unreactive
	AMPICILLIN	0.443	5		Unreactive		Unreactive			Unreactive
	GLUTETHIMIDE	0.441	5		Unreactive		Unreactive			Unreactive	Unreactive
180 (for parent drug)	METHADONE METABOLITE (EDDP)	0.436	5		Unreactive		Unreactive			Unreactive	Unreactive
33	TRAMADOL	0.435	5				Unreactive				Unreactive
	LSD	0.435	5			Unreactive	Unreactive			Unreactive	Unreactive
39	PROPOXYPHENE	0.431	5	Unreactive			Unreactive	Unreactive	Unreactive	Unreactive	Unreactive
232	TETRACYCLINE	0.431	5		Unreactive		Unreactive			Unreactive
	PHENYLBUTAZONE	0.424	5		Unreactive		Unreactive			Unreactive
	HALOPERIDOL	0.422	5		Unreactive		Unreactive			Unreactive
103	VERAPAMIL	0.415	5				Unreactive	Unreactive		Unreactive
	ESTRIOL	0.414	5		Unreactive		Unreactive			Unreactive
	THC METABOLITE (11-nor-9-carboxy-Δ9)	0.413	5	Unreactive	Unreactive		Unreactive	Unreactive		Unreactive	Unreactive
	DOXYLAMINE	0.41	5				Unreactive			Unreactive
	THIORIDAZINE	0.409	5				Unreactive			Unreactive	Unreactive
	METHOTRIMEPRAZINE	0.409	5				Unreactive			Unreactive
	CYPROHEPTADINE	0.407	5				Unreactive			Unreactive
21	ZOLPIDEM	0.406	5				Unreactive				Unreactive
	METHADOL	0.397	5							Unreactive
	PENTOBARBITAL	0.397	5				Unreactive			Unreactive
101	NORETHINDRONE	0.397	5				Unreactive			Unreactive
180	METHADONE	0.393	5	Unreactive	Unreactive	Unreactive	Unreactive	Unreactive	Unreactive	Unreactive	Unreactive
268	IMIPRAMINE	0.393	5				Unreactive			Unreactive
	KETAMINE	0.393	5		Unreactive		Unreactive			Unreactive	Unreactive
134	NIFEDIPINE	0.391	5				Unreactive	Unreactive
127	METOCLOPRAMIDE	0.389	5			Unreactive	Unreactive
154	ACETYLSALICYLIC ACID	0.388	5	Unreactive	Unreactive	Unreactive	Unreactive	Unreactive	Unreactive	Unreactive	Unreactive
	LORMETAZEPAM	0.388	5	Unreactive			Unreactive				Unreactive
125	METRONIDAZOLE	0.387	5			Unreactive	Unreactive
	CLOMIPRAMINE	0.385	5				Unreactive			Unreactive	Unreactive
	ASPARTAME	0.383	5				Unreactive			Unreactive
	TRIMIPRAMINE	0.383	5				Unreactive			Unreactive
71	DIAZEPAM	0.382	5		Unreactive		Unreactive	Unreactive		Unreactive
	DISOPYRAMIDE	0.381	5				Unreactive			Unreactive
	PROCAINE	0.377	5				Unreactive			Unreactive
	METHYPRYLON	0.377	5		Unreactive		Unreactive			Unreactive
	AMOBARBITAL	0.377	5		Unreactive	Unreactive	Unreactive		Unreactive	Unreactive
	PERPHENAZINE	0.375	5				Unreactive			Unreactive
	SECOBARBITAL	0.371	5	Unreactive	Unreactive	Unreactive	Unreactive	Unreactive	Unreactive	Unreactive	Unreactive
	BUTABARBITAL	0.368	5		Unreactive		Unreactive			Unreactive
	DESIPRAMINE	0.365	5				Unreactive			Unreactive	Unreactive
	ORPHENADRINE	0.362	5				Unreactive			Unreactive
60	NAPROXEN	0.36	5				Unreactive				Unreactive
	METHAQUALONE	0.359	5	Unreactive			Unreactive			Unreactive	Unreactive
	TRIFLUOPERAZINE	0.357	5		Unreactive		Unreactive			Unreactive
	DIPHENHYDRAMINE	0.351	5		Unreactive		Unreactive			Unreactive	Unreactive
52	TRIMETHOPRIM	0.348	5		Unreactive		Unreactive
	CANNABIDIOL	0.344	5				Unreactive			Unreactive
204	PHENOBARBITAL	0.343	5		Unreactive	Unreactive	Unreactive	Unreactive	Unreactive	Unreactive
	CHLORPROMAZINE	0.343	5	Unreactive			Unreactive		Unreactive	Unreactive
80	FLUCONAZOLE	0.343	5				Unreactive			Unreactive
	CHLORDIAZEPOXIDE	0.342	5		Unreactive		Unreactive	Unreactive		Unreactive
180 (for parent drug)	METHADONE METABOLITE (EDMP)	0.339	5				Unreactive			Unreactive
	PHENCYCLIDINE	0.339	5	Unreactive		Unreactive	Unreactive	Unreactive	Unreactive	Unreactive	Unreactive
3	LEVOTHYROXINE	0.339	5				Unreactive	Unreactive
58	PROMETHAZINE	0.338	5				Unreactive		Unreactive	Unreactive	Unreactive
	AMINOPYRINE	0.338	5				Unreactive			Unreactive
236	DOXEPIN	0.333	5				Unreactive			Unreactive	Unreactive
	THIOTHIXENE	0.333	5				Unreactive			Unreactive
	CHLOROQUINE	0.333	5		Unreactive		Unreactive			Unreactive
16	ALPRAZOLAM	0.329	5		Unreactive		Unreactive
77	RANITIDINE	0.329	5				Unreactive	Unreactive			Unreactive
	AMPHETAMINE ANALOG (MDMA)	0.328	5		Unreactive		Unreactive			Unreactive
	AMPHETAMINE ANALOG (MDEA)	0.328	5		Unreactive
	FENOPROFEN	0.327	5		Unreactive		Unreactive			Unreactive
	PROCAINAMIDE METABOLITE (NAPA)	0.323	5				Unreactive				Unreactive
	ASCORBIC ACID	0.322	5				Unreactive			Unreactive
	KETOPROFEN	0.319	5		Unreactive		Unreactive
139	PHENYTOIN	0.318	5				Unreactive			Unreactive	Unreactive
237	CARBAMAZEPINE	0.317	5				Unreactive			Unreactive
	GENTISIC ACID	0.314	5		Unreactive		Unreactive			Unreactive
	SULINDAC	0.314	5		Unreactive		Unreactive			Unreactive
174	CHLORPHENIRAMINE	0.306	5		Unreactive		Unreactive			Unreactive
36	FLUOXETINE	0.302	5				Unreactive	Unreactive		Unreactive	Unreactive
47	CYCLOBENZAPRINE	0.3	5				Unreactive			Unreactive	Unreactive
	BENZPHETAMINE	0.296	5				Unreactive			Unreactive
	AMPHETAMINE ANALOG (MDA)	0.295	5		Unreactive		Unreactive			Unreactive
	ISOPROTERENOL	0.295	5		Unreactive		Unreactive			Unreactive
	SALICYLIC ACID	0.294	5		Unreactive		Unreactive
	PROCAINAMIDE	0.288	5	Unreactive			Unreactive				Unreactive
13	ALBUTEROL	0.288	5			Unreactive	Unreactive
19	FUROSEMIDE	0.287	5		Unreactive		Unreactive			Unreactive
	OXAZEPAM	0.286	5	Unreactive		Unreactive	Unreactive		Unreactive	Unreactive	Unreactive
70	AMITRIPTYLINE	0.279	5	Unreactive	Unreactive		Unreactive			Unreactive	Unreactive
	CHLORPROTHIXENE	0.279	5				Unreactive			Unreactive
186	LIDOCAINE	0.277	5			Unreactive	Unreactive		Unreactive	Unreactive
	MAPROTILINE	0.274	5				Unreactive			Unreactive
278	EPINEPHRINE	0.274	5		Unreactive		Unreactive			Unreactive
1	ACETAMINOPHEN	0.273	5	Unreactive	Unreactive	Unreactive	Unreactive	Unreactive	Unreactive	Unreactive	Unreactive
	DOPAMINE	0.271	5				Unreactive			Unreactive
	CIMETIDINE	0.271	5				Unreactive	Unreactive			Unreactive
	TETRAHYDROZOLINE	0.266	5				Unreactive			Unreactive
71 (for parent drug)	DIAZEPAM METABOLITE (NORDIAZEPAM)	0.261	5				Unreactive			Unreactive
	p-HYDROXYAMPHETAMINE	0.259	5				Unreactive
	BENZOCAINE	0.255	5				Unreactive			Unreactive
	EPHEDRINE	0.255	5		Unreactive		Unreactive			Unreactive
195	PSEUDOEPHEDRINE	0.255	5		Unreactive		Unreactive			Unreactive
5	HYDROCHLOROTHIAZIDE	0.25	5				Unreactive			Unreactive
	TOLBUTAMIDE	0.247	5		Unreactive		Unreactive
	PROTRIPTYLINE	0.246	5				Unreactive			Unreactive
	NIACINAMIDE	0.241	5		Unreactive					Unreactive
	NORPSEUDOEPHEDRINE	0.235	5				Unreactive			Unreactive
	PHENYLPROPANOLAMINE	0.235	5				Unreactive			Unreactive
	TYRAMINE	0.232	5		Unreactive		Unreactive			Unreactive	Unreactive
	NORTRIPTYLINE	0.226	5				Unreactive			Unreactive	Unreactive
81	CLONIDINE	0.222	5				Unreactive				Unreactive
30	IBUPROFEN	0.22	5				Unreactive	Unreactive		Unreactive	Unreactive
229	HYDRALAZINE	0.219	5		Unreactive		Unreactive
	METHAMPHETAMINE, d-	0.216	5	Unreactive	Unreactive		Unreactive	Unreactive		Unreactive
	PHENOTHIAZINE	0.214	5		Unreactive		Unreactive			Unreactive
66	AMPHETAMINE, d-	0.176	5		Unreactive	Unreactive	Unreactive	Unreactive	Unreactive	Unreactive
164	PHENTERMINE	0.164	5				Unreactive			Unreactive
	PHENETHYLAMINE	0.132	5		Unreactive		Unreactive			Unreactive
	COCAINE METABOLITE (NORCOCAINE)	0.776	6				Unreactive			Unreactive

## Sheet: G. COTININE
Additional file 1 Tab G		Classification:
		1 - Strong true positive
PRESCRIPTION RANK = RANK IN TOTAL NUMBER OF		2 - Weak true positives
PRESCRIPTION IN 2007 IN UNITED STATES (2008 RED BOOK)		3 - Strong false positives
		4 - Weak false positives
MDL = similarity using MDL public keys		5 - True negatives
		6 - False negatives
	COTININE ASSAYS
PRESCRIPTION
RANK	DRUG OR DRUG METABOLITE	Cotinine - MDL	Classification	Microgenics DRI
	COTININE	1	1	1
	3-HYDROXYCOTININE	0.745	2	Cross-reacts
	NICOTINE	0.682	5	Unreactive
	CAFFEINE	0.545	5	Unreactive
	COCAINE METABOLITE (BENZOYLECGONINE)	0.537	5	Unreactive
	THEOPHYLLINE	0.518	5	Unreactive
71	DIAZEPAM	0.518	5	Unreactive
	NIACINAMIDE	0.45	5	Unreactive
230	MORPHINE	0.419	5	Unreactive
37	CODEINE	0.413	5	Unreactive
	PHENCYCLIDINE	0.404	5	Unreactive
	QUINIDINE	0.397	5	Unreactive
	PRIMIDONE	0.383	5	Unreactive
204	PHENOBARBITAL	0.373	5	Unreactive
139	PHENYTOIN	0.368	5	Unreactive
	SECOBARBITAL	0.359	5	Unreactive
	OXAZEPAM	0.328	5	Unreactive
	NICOTINIC ACID N-OXIDE	0.308	5	Unreactive
1	ACETAMINOPHEN	0.298	5	Unreactive
39	PROPOXYPHENE	0.276	5	Unreactive
77	RANITIDINE	0.266	5	Unreactive
155	NIACIN	0.262	5	Unreactive
	METHAMPHETAMINE, d-	0.262	5	Unreactive
70	AMITRIPTYLINE	0.255	5	Unreactive
	EPHEDRINE	0.222	5	Unreactive
66	AMPHETAMINE, d-	0.214	5	Unreactive
	THC METABOLITE (11-nor-9-carboxy-Δ9)	0.212	5	Unreactive
194	NORTRIPTYLINE	0.196	5	Unreactive
154	ACETYLSALICYLIC ACID	0.18	5	Unreactive
30	IBUPROFEN	0.156	5	Unreactive
117	VALPROIC ACID	0.122	5	Unreactive

## Sheet: H. HEROIN METAB
Additional file 1 Tab H		Classification:
		1 - Strong true positive
PRESCRIPTION RANK = RANK IN TOTAL NUMBER OF		2 - Weak true positives
PRESCRIPTION IN 2007 IN UNITED STATES (2008 RED BOOK)		3 - Strong false positives
		4 - Weak false positives
MDL = similarity using MDL public keys		5 - True negatives
		6 - False negatives
	HEROIN METABOLITE ASSAYS
PRESCRIPTION
RANK	DRUG OR DRUG METABOLITE	6-Acetylmorphine - MDL	Classification	Microgenics CEDIA
H	HEROIN METABOLITE (6-ACETYLMORPHINE)	1	1	10 ng/mL
	HEROIN	0.963	1	80 ng/mL
230	MORPHINE	0.891	4	Weakly reactive
270	HYDROMORPHONE	0.875	4	Weakly reactive
17 (for parent drug)	OXYMORPHONE (ALSO METABOLITE OF OXYCODONE)	0.79	4	Weakly reactive
	NALORPHINE	0.789	4	Weakly reactive
	CODEINE	0.944	5	Unreactive
2	HYDROCODONE	0.893	5	Unreactive
230 (for parent drug)	MORPHINE METABOLITE (3-GLUCURONIDE)	0.867	5	Unreactive
	DIHYDROCODEINE	0.847	5	Unreactive
17	OXYCODONE	0.836	5	Unreactive
284	DEXTROMETHORPHAN	0.745	5	Unreactive
	CODEINE METABOLITE (NOR)	0.741	5	Unreactive
	NALOXONE	0.73	5	Unreactive
	LEVORPHANOL	0.727	5	Unreactive
	NALTREXONE	0.714	5	Unreactive
230 (for parent drug)	MORPHINE METABOLITE (NORMORPHINE)	0.672	5	Unreactive
103	VERAPAMIL	0.597	5	Unreactive
	COCAINE METABOLITE (BENZOYLECGONINE)	0.597	5	Unreactive
220	BENZTROPINE	0.552	5	Unreactive
	PROCYCLIDINE	0.533	5	Unreactive
	MEPERIDINE	0.529	5	Unreactive
39	PROPOXYPHENE	0.525	5	Unreactive
236	DOXEPIN	0.517	5	Unreactive
76	DIGOXIN	0.507	5	Unreactive
	THC METABOLITE (11-nor-9-carboxy-Δ9)	0.5	5	Unreactive
	HALOPERIDOL	0.485	5	Unreactive
74	ENALAPRIL	0.479	5	Unreactive
	PHENCYCLIDINE	0.464	5	Unreactive
105	HYDROXYZINE	0.464	5	Unreactive
247	CAPTOPRIL	0.463	5	Unreactive
268	IMIPRAMINE	0.46	5	Unreactive
7	AMOXICILLIN	0.447	5	Unreactive
	CHLORPROMAZINE	0.443	5	Unreactive
180	METHADONE	0.441	5	Unreactive
	DESIPRAMINE	0.431	5	Unreactive
	DIPHENHYDRAMINE	0.424	5	Unreactive
	CAFFEINE	0.423	5	Unreactive
	BROMPHIRENAMINE	0.419	5	Unreactive
70	AMITRIPTYLINE	0.417	5	Unreactive
	PERPHENAZINE	0.413	5	Unreactive
71	DIAZEPAM	0.403	5	Unreactive
36	FLUOXETINE	0.391	5	Unreactive
134	NIFEDIPINE	0.373	5	Unreactive
	SECOBARBITAL	0.373	5	Unreactive
77	RANITIDINE	0.365	5	Unreactive
	CHLORDIAZEPOXIDE	0.346	5	Unreactive
154	ACETYLSALICYLIC ACID	0.339	5	Unreactive
	PROTRIPTYLINE	0.339	5	Unreactive
	CIMETIDINE	0.333	5	Unreactive
204	PHENOBARBITAL	0.311	5	Unreactive
	OXAZEPAM	0.311	5	Unreactive
71 (for parent drug)	DIAZEPAM METABOLITE (NORDIAZEPAM)	0.288	5	Unreactive
1	ACETAMINOPHEN	0.283	5	Unreactive
30	IBUPROFEN	0.236	5	Unreactive
	METHAMPHETAMINE, d-	0.232	5	Unreactive

## Sheet: I. LSD
Additional file 1 Tab I		Classification:
		1 - Strong true positive
PRESCRIPTION RANK = RANK IN TOTAL NUMBER OF		2 - Weak true positives
PRESCRIPTION IN 2007 IN UNITED STATES (2008 RED BOOK)		3 - Strong false positives
		4 - Weak false positives
MDL = similarity using MDL public keys		5 - True negatives
		6 - False negatives
	LSD ASSAYS
PRESCRIPTION
RANK	DRUG OR DRUG METABOLITE	LSD - MDL	Classification	Microgenics	Roche Cobas c
	LSD	1	1	0.5 ng/mL	0.5 ng/mL
	LSD METABOLITE (DESMETHYL)	0.875	1		0.33
	2-OXO-3-HYDROXY-LSD	0.699	1		0.12
	ISO-LSD	1	2	Unreactive	0.036
	LYSERGIC ACID N-METHYLPROPYLAMIDE	0.891	2		0.036
	ERGONOVINE	0.806	5	Unreactive	Unreactive
	METHYSERGIDE	0.781	5	Unreactive	Unreactive
	LYSERGIC ACID	0.759	5	Unreactive	Unreactive
	LYSERGOL	0.746	5	Unreactive
	ERGOTAMINE	0.684	5	Unreactive	Unreactive
	ERGOCRYPTINE	0.675	5	Unreactive	Unreactive
21	ZOLPIDEM	0.651	5		Unreactive
	2-BROMO-a-ERGOCRYPTINE	0.634	5		Unreactive
	DIHYDROERGOTAMINE	0.623	5	Unreactive
156	FENTANYL	0.621	5	Unreactive
	CHLOROQUINE	0.571	5		Unreactive
	PSILOCYN	0.565	5	Unreactive
	THIORIDAZINE	0.563	5		Unreactive
	FLUMAZENIL	0.562	5		Unreactive
	MEPERIDINE	0.552	5		Unreactive
128	ESZOPICLONE	0.544	5		Unreactive
58	PROMETHAZINE	0.541	5		Unreactive
	QUINIDINE	0.54	5		Unreactive
	QUININE	0.54	5		Unreactive
268	IMIPRAMINE	0.533	5		Unreactive
	TRIMIPRAMINE	0.525	5		Unreactive
	DESIPRAMINE	0.525	5		Unreactive
37	CODEINE	0.522	5	Unreactive	Unreactive
	TRIFLUOPERAZINE	0.522	5		Unreactive
	TRIPELENNAMINE	0.517	5		Unreactive
	PSILOCYBIN	0.514	5	Unreactive
	AMINOPYRINE	0.508	5		Unreactive
230	MORPHINE	0.507	5	Unreactive	Unreactive
	PENTAZOCINE	0.507	5		Unreactive
	PHENYLBUTAZONE	0.507	5		Unreactive
	CHLORPROMAZINE	0.507	5		Unreactive
	CAFFEINE	0.507	5		Unreactive
74	ENALAPRIL	0.5	5	Unreactive
	SECOBARBITAL	0.493	5	Unreactive	Unreactive
	METHAQUALONE	0.492	5		Unreactive
	BROMPHIRENAMINE	0.492	5		Unreactive
174	CHLORPHENIRAMINE	0.492	5		Unreactive
71	DIAZEPAM	0.485	5	Unreactive	Unreactive
	CLEMASTINE	0.478	5		Unreactive
	PENTOBARBITAL	0.478	5		Unreactive
284	DEXTROMETHORPHAN	0.477	5		Unreactive
	LIDOCAINE	0.475	5		Unreactive
	BUTABARBITAL	0.471	5		Unreactive
236	DOXEPIN	0.468	5		Unreactive
232	TETRACYCLINE	0.467	5		Unreactive
70	AMITRIPTYLINE	0.466	5		Unreactive
	PROCYCLIDINE	0.46	5		Unreactive
	AMOBARBITAL	0.457	5		Unreactive
	COCAINE	0.456	5		Unreactive
	BENZPHETAMINE	0.453	5		Unreactive
	NALOXONE	0.453	5		Unreactive
39	PROPOXYPHENE	0.452	5		Unreactive
	TRIHEXYPHENIDYL	0.452	5		Unreactive
	ATROPINE	0.449	5		Unreactive
	METHYPRYLON	0.444	5		Unreactive
180	METHADONE	0.441	5		Unreactive
247	CAPTOPRIL	0.441	5	Unreactive
	NALTREXONE	0.44	5		Unreactive
	COCAINE METABOLITE (BENZOYLECGONINE)	0.435	5	Unreactive	Unreactive
	COCAINE METABOLITE (ECGONINE METHYL ESTER)	0.435	5	Unreactive	Unreactive
	CIMETIDINE	0.433	5	Unreactive
204	PHENOBARBITAL	0.426	5	Unreactive	Unreactive
90	METHYLPHENIDATE	0.426	5		Unreactive
	GLUTETHIMIDE	0.415	5		Unreactive
77	RANITIDINE	0.415	5	Unreactive
	PENICILLIN G	0.41	5		Unreactive
	TOLMETIN	0.409	5	Unreactive
246	ERYTHROMYCIN	0.408	5		Unreactive
194	NORTRIPTYLINE	0.407	5		Unreactive
	PROCAINE	0.4	5		Unreactive
	COCAINE METABOLITE (ECGONINE)	0.4	5	Unreactive	Unreactive
103	VERAPAMIL	0.394	5	Unreactive	Unreactive
	PHENCYCLIDINE	0.39	5	Unreactive	Unreactive
	AMPICILLIN	0.385	5		Unreactive
71 (for parent drug)	DIAZEPAM METABOLITE (NORDIAZEPAM)	0.382	5		Unreactive
	SEROTONIN	0.381	5	Unreactive	Unreactive
	CHLORDIAZEPOXIDE	0.38	5	Unreactive	Unreactive
	DIPHENHYDRAMINE	0.377	5		Unreactive
	TETRAHYROZOLINE	0.375	5		Unreactive
7	AMOXICILLIN	0.375	5	Unreactive
	AMPHETAMINE ANALOG (MDMA)	0.375	5		Unreactive
134	NIFEDIPINE	0.373	5	Unreactive
	TRYPTOPHAN	0.371	5	Unreactive	Unreactive
	NIACINAMIDE	0.37	5		Unreactive
139	PHENYTOIN	0.362	5		Unreactive
76	DIGOXIN	0.351	5	Unreactive
	THC METABOLITE (11-nor-9-carboxy-Δ9)	0.333	5	Unreactive	Unreactive
	OXAZEPAM	0.329	5		Unreactive
36	FLUOXETINE	0.328	5	Unreactive
	AMPHETAMINE ANALOG (MDA)	0.323	5		Unreactive
101	NORETHINDRONE	0.313	5		Unreactive
	ASPARTAME	0.304	5		Unreactive
	KETAMINE	0.296	5		Unreactive
5	HYDROCHLOROTHIAZIDE	0.286	5		Unreactive
	METHAMPHETAMINE, d-	0.278	5	Unreactive	Unreactive
	PHENOTHIAZINE	0.271	5		Unreactive
	SULINDAC	0.269	5		Unreactive
19	FUROSEMIDE	0.266	5		Unreactive
	SALICYLURIC ACID	0.264	5	Unreactive
	BENZOCAINE	0.246	5		Unreactive
278	EPINEPHRINE	0.246	5		Unreactive
1	ACETAMINOPHEN	0.242	5	Unreactive	Unreactive
	ESTRIOL	0.236	5		Unreactive
3	LEVOTHYROXINE	0.233	5	Unreactive
	p-HYDROXYAMPHETAMINE	0.23	5		Unreactive
	ISOPROTERENOL	0.229	5		Unreactive
164	PHENTERMINE	0.224	5		Unreactive
66	AMPHETAMINE, d-	0.218	5	Unreactive	Unreactive
60	NAPROXEN	0.21	5		Unreactive
	TYRAMINE	0.206	5		Unreactive
	DOPAMINE	0.206	5		Unreactive
	EPHEDRINE	0.203	5		Unreactive
195	PSEUDOEPHEDRINE	0.203	5		Unreactive
	ASCORBIC ACID	0.197	5		Unreactive
	PHENETHYLAMINE	0.175	5		Unreactive
30	IBUPROFEN	0.172	5	Unreactive	Unreactive
	NORPSEUDOEPHEDRINE	0.167	5		Unreactive
	PHENYLPROPANOLAMINE	0.167	5		Unreactive
	FENOPROFEN	0.161	5		Unreactive
154	ACETYLSALICYLIC ACID	0.136	5	Unreactive	Unreactive
	GENTISIC ACID	0.121	5		Unreactive

[truncated: 15 more sheets: J. MDMA, K. METHADONE, L. MTD METAB, M. METHAQUALONE, N. OPIATES, O. OXYCODONE, P. PCP, Q. PROPOXYPHENE, R. TRICYCLICS, S. TOP PRESCRIBED, T. ASSAY DETAILS, U. TCA CASES, V. PCP CASES, W. NEWER ANTIDEPRESSANTS, X. ATYPICAL ANTIPSYCHOTICS]
